# Supplementary material for: ﻿A new genus and new species of Ecuadorian Philopotamidae (Trichoptera)
Source: Zookeys. 2022 Aug 11;1117:95–122. doi: 10.3897/zookeys.1117.86984 (PMC9848689; doi:10.3897/zookeys.1117.86984)
Supplement: XML Treatment for Sumacodella elongata [file zookeys.1117.86984-treatment2.xml]

<!DOCTYPE tp:taxon-treatment
  PUBLIC "-//TaxonX//DTD Taxonomic Treatment Publishing DTD v0 20100105//EN" "tax-treatment-NSO.dtd">
<tp:taxon-treatment xmlns:tp="http://www.plazi.org/taxpub"><tp:treatment-meta><kwd-group><label>Taxon classification</label><kwd>
              <named-content content-type="kingdom">Animalia</named-content>
            </kwd><kwd>
              <named-content content-type="order">Trichoptera</named-content>
            </kwd><kwd>
              <named-content content-type="family">Philopotamidae</named-content>
            </kwd></kwd-group><mixed-citation publication-type="journal"><person-group><name><surname>Holzenthal</surname><given-names>Ralph W.</given-names></name><name><surname>Blahnik</surname><given-names>Roger J.</given-names></name><name><surname>Ríos-Touma</surname><given-names>Blanca</given-names></name></person-group><article-title>﻿A new genus and new species of Ecuadorian <tp:taxon-name><tp:taxon-name-part taxon-name-part-type="family">Philopotamidae</tp:taxon-name-part></tp:taxon-name> (<tp:taxon-name><tp:taxon-name-part taxon-name-part-type="order">Trichoptera</tp:taxon-name-part></tp:taxon-name>)</article-title><source>Zookeys</source><day>11</day><month>08</month><year>2022</year><volume>1117</volume><fpage>95</fpage><lpage>122</lpage><pub-id pub-id-type="doi">10.3897/zookeys.1117.86984</pub-id></mixed-citation></tp:treatment-meta><tp:nomenclature><label>﻿</label><tp:taxon-name>
            <object-id xmlns:xlink="http://www.w3.org/1999/xlink" content-type="arpha" xlink:type="simple">E7A47D66-E27A-5428-B6A0-1510ADAEA5B9</object-id>
            <tp:taxon-name-part taxon-name-part-type="genus" reg="Sumacodella">Sumacodella</tp:taxon-name-part>
            <tp:taxon-name-part taxon-name-part-type="species" reg="elongata">elongata</tp:taxon-name-part>
            <object-id xmlns:xlink="http://www.w3.org/1999/xlink" content-type="zoobank" xlink:type="simple">https://zoobank.org/BD6EAE2B-AFA1-471F-8F2B-F3C503219403</object-id>
          </tp:taxon-name><tp:taxon-status xmlns:xlink="http://www.w3.org/1999/xlink" xlink:type="simple">sp. nov.</tp:taxon-status><xref ref-type="fig" rid="F3">Figs 3</xref><xref ref-type="fig" rid="F4">, 4</xref><xref ref-type="fig" rid="F4">, 5</xref></tp:nomenclature><tp:treatment-sec sec-type="type material" id="SECID0EMNAC"><title>Type material.</title><p><bold><italic>Holotype</italic>.</bold> Male (pinned). Ecuador: Napo: Wildsumaco Lodge, small stream, Coati Trail @ wooden bridge, <named-content xmlns:xlink="http://www.w3.org/1999/xlink" content-type="dwc:verbatimCoordinates" xlink:type="simple"><named-content content-type="geo-json" specific-use="{&#34;type&#34;:&#34;Point&#34;,&#34;coordinates&#34;:[-77.602600,-0.674330]}" id="NCID0E1NAC" xlink:type="simple">0.67433°S, 77.60260°W</named-content></named-content>, 1420 m a.s.l., 10.iii.2020, Ríos, Holzenthal, Frandsen, Pauls, Amigo, UMSP000500637 (<named-content xmlns:xlink="http://www.w3.org/1999/xlink" content-type="dwc:institutional_code" xlink:title="University of Minnesota Insect Collection, St. Paul, Minnesota, USA" xlink:href="http://grbio.org/institution/university-minnesota-insect-collection" xlink:type="simple">UMSP</named-content>). <bold><italic>Paratypes</italic>.</bold> Ecuador: same data as holotype, 2 males (pinned) (<named-content xmlns:xlink="http://www.w3.org/1999/xlink" content-type="dwc:institutional_code" xlink:title="University of Minnesota Insect Collection, St. Paul, Minnesota, USA" xlink:href="http://grbio.org/institution/university-minnesota-insect-collection" xlink:type="simple">UMSP</named-content>), 1 male, 1 female (pinned) (<named-content xmlns:xlink="http://www.w3.org/1999/xlink" content-type="dwc:institutional_code" xlink:title="Museo Ecuatoriano de Ciencias Naturales, Insituto Nacional de Biodiversidad, Quito, Ecuador" xlink:href="http://grbio.org/institution/museo-ecuadoriano-de-ciencias-naturales" xlink:type="simple">MECN</named-content>).</p></tp:treatment-sec><tp:treatment-sec sec-type="diagnosis" id="SECID0ESOAC"><title>Diagnosis.</title><p>This new species is not easily placed in any established genus of <tp:taxon-name><tp:taxon-name-part taxon-name-part-type="subfamily">Philopotaminae</tp:taxon-name-part></tp:taxon-name> and consequently we are placing it in a new genus. Like other taxa that <xref ref-type="bibr" rid="B18">Ross (1956)</xref> assigned to <italic><tp:taxon-name><tp:taxon-name-part taxon-name-part-type="genus" reg="Sortosa">Sortosa</tp:taxon-name-part></tp:taxon-name></italic> Navás, 1918 (subsequently reassigned to <italic><tp:taxon-name><tp:taxon-name-part taxon-name-part-type="genus" reg="Dolophilodes">Dolophilodes</tp:taxon-name-part></tp:taxon-name></italic> Ulmer, 1909) it has the plesiomorphic trait of retaining all three anal veins in the hind wing. A character suggesting its possible relationship to the genus <italic><tp:taxon-name><tp:taxon-name-part taxon-name-part-type="genus" reg="Alterosa">Alterosa</tp:taxon-name-part></tp:taxon-name></italic>, currently only known from eastern and southern Brazil, is the structure of the phallobase, which is uniformly tubular and lacks the basodorsal expansion typical of most genera of <tp:taxon-name><tp:taxon-name-part taxon-name-part-type="family">Philopotamidae</tp:taxon-name-part></tp:taxon-name>. Also, like <italic><tp:taxon-name><tp:taxon-name-part taxon-name-part-type="genus" reg="Alterosa">Alterosa</tp:taxon-name-part></tp:taxon-name></italic>, it lacks a ventral process on any of its abdominal segments, but, unlike <italic><tp:taxon-name><tp:taxon-name-part taxon-name-part-type="genus" reg="Alterosa">Alterosa</tp:taxon-name-part></tp:taxon-name></italic>, it lacks a pair of intermediate appendages mesal to the preanal appendages, which was used as an apomorphic and defining character for that genus by <xref ref-type="bibr" rid="B3">Blahnik (2005)</xref>. However, <xref ref-type="bibr" rid="B6">Dumas and Nessimian (2013)</xref> described two Brazilian species, <italic><tp:taxon-name><tp:taxon-name-part taxon-name-part-type="genus" reg="Alterosa">A.</tp:taxon-name-part><tp:taxon-name-part taxon-name-part-type="species" reg="graciosa">graciosa</tp:taxon-name-part></tp:taxon-name></italic> and <italic><tp:taxon-name><tp:taxon-name-part taxon-name-part-type="genus" reg="Alterosa">A.</tp:taxon-name-part><tp:taxon-name-part taxon-name-part-type="species" reg="inappendiculata">inappendiculata</tp:taxon-name-part></tp:taxon-name></italic>, that lack intermediate appendages, but otherwise these species conform morphologically to other species in the genus. <italic><tp:taxon-name><tp:taxon-name-part taxon-name-part-type="genus" reg="Sumacodella">Sumacodella</tp:taxon-name-part><tp:taxon-name-part taxon-name-part-type="species" reg="elongata">elongata</tp:taxon-name-part></tp:taxon-name></italic>, in other features, is not similar to those two species and possesses several unique and unusual characters, which collectively serve as the basis for a generic diagnosis.</p><p>Characters of <italic><tp:taxon-name><tp:taxon-name-part taxon-name-part-type="genus" reg="Sumacodella">Sumacodella</tp:taxon-name-part></tp:taxon-name></italic> that can generally be regarded as plesiomorphic for <tp:taxon-name><tp:taxon-name-part taxon-name-part-type="subfamily">Philopotaminae</tp:taxon-name-part></tp:taxon-name>, as indicated by <xref ref-type="bibr" rid="B18">Ross (1956)</xref>, include the venation of the forewing, which has a complete set of forks (I, II, III, IV, and V), a more or less linear and hyaline chord, composed of the <italic>s</italic>, <italic>r-m</italic>, and <italic>m</italic> crossveins, and looped anal veins, which converge basally and lack a crossvein, leaving a long common vein extending to the arculus (Fig. <xref ref-type="fig" rid="F4">4A</xref>). The hind wing has all three anal veins reaching the wing margin (Fig. <xref ref-type="fig" rid="F4">4B</xref>), a plesiomorphic character within <tp:taxon-name><tp:taxon-name-part taxon-name-part-type="subfamily">Philopotaminae</tp:taxon-name-part></tp:taxon-name>, also discussed by <xref ref-type="bibr" rid="B18">Ross (1956)</xref>, and lacks fork IV, a character loss generally considered synapomorphic for the entire family <tp:taxon-name><tp:taxon-name-part taxon-name-part-type="family">Philopotamidae</tp:taxon-name-part></tp:taxon-name>, exclusive of <italic><tp:taxon-name><tp:taxon-name-part taxon-name-part-type="genus" reg="Rossodes">Rossodes</tp:taxon-name-part><tp:taxon-name-part taxon-name-part-type="species" reg="tsaratananae">tsaratananae</tp:taxon-name-part></tp:taxon-name></italic> (Ross, 1956). <italic><tp:taxon-name><tp:taxon-name-part taxon-name-part-type="genus" reg="Sumacodella">Sumacodella</tp:taxon-name-part><tp:taxon-name-part taxon-name-part-type="species" reg="elongata">elongata</tp:taxon-name-part></tp:taxon-name></italic> has also lost fork III in the hind wing, probably convergently with several other taxa in the family, including some species of <italic><tp:taxon-name><tp:taxon-name-part taxon-name-part-type="genus" reg="Wormaldia">Wormaldia</tp:taxon-name-part></tp:taxon-name></italic> and some <italic><tp:taxon-name><tp:taxon-name-part taxon-name-part-type="genus" reg="Chimarra">Chimarra</tp:taxon-name-part></tp:taxon-name></italic>. Also, plesiomorphic for <tp:taxon-name><tp:taxon-name-part taxon-name-part-type="subfamily">Philopotaminae</tp:taxon-name-part></tp:taxon-name> are the bi-segmented inferior appendages, each with an apicomesal pad of short spine-like setae (Fig. <xref ref-type="fig" rid="F3">3A</xref>), the elongate, digitate preanal appendages (Fig. <xref ref-type="fig" rid="F3">3A, B</xref>), and setation of the tergal segments anterior to segment IX, in which at least some segments have a pair of desclerotized patches near the posterior margin with several elongate setae, but the setation is otherwise confined to short and often sparse setae near the posterior margin. Distinctive characters for <italic><tp:taxon-name><tp:taxon-name-part taxon-name-part-type="genus" reg="Sumacodella">Sumacodella</tp:taxon-name-part><tp:taxon-name-part taxon-name-part-type="species" reg="elongata">elongata</tp:taxon-name-part></tp:taxon-name></italic>, likely to be apomorphic because of their uniqueness within the family <tp:taxon-name><tp:taxon-name-part taxon-name-part-type="family">Philopotamidae</tp:taxon-name-part></tp:taxon-name>, include an elongate and tapering segment IX (Fig. <xref ref-type="fig" rid="F3">3A</xref>), with an elongate ventral margin, but with the posterior margin nearly linearly narrowing dorsally, so that the posterior margin converges with the anterior margin dorsomesally, and from which the narrow, digitate preanal appendages emerge, as well as the base of tergum X. The very elongate, narrow anterolateral apodemes of segment IX are unique within <tp:taxon-name><tp:taxon-name-part taxon-name-part-type="family">Philopotamidae</tp:taxon-name-part></tp:taxon-name> (Fig. <xref ref-type="fig" rid="F3">3A</xref>). Also unique within <tp:taxon-name><tp:taxon-name-part taxon-name-part-type="family">Philopotamidae</tp:taxon-name-part></tp:taxon-name> is the very elongate and narrow tergum X, with sensilla confined to a narrow apicomesal projection, bordered by narrow lateral projections in the distal 3<sup>rd</sup> of the segment (Fig. <xref ref-type="fig" rid="F3">3A, B</xref>). Other characters unique to <italic><tp:taxon-name><tp:taxon-name-part taxon-name-part-type="genus" reg="Sumacodella">Sumacodella</tp:taxon-name-part></tp:taxon-name></italic> include the very elongate anteromesal apodeme of the inferior appendages (Fig. <xref ref-type="fig" rid="F3">3C, D</xref>) and the very elongate, tubular phallus, which is tubular anteriorly, rather than with a basodorsal projection, and has tracts of small, included spines (Fig. <xref ref-type="fig" rid="F3">3E, F</xref>). All these characters are diagnostic for the type species of the genus and any of them would serve as diagnostic characters for placement of additional species within the genus.</p><fig id="F3" position="float" orientation="portrait"><object-id xmlns:xlink="http://www.w3.org/1999/xlink" content-type="doi" xlink:type="simple">10.3897/zookeys.1117.86984.figure3</object-id><object-id xmlns:xlink="http://www.w3.org/1999/xlink" content-type="arpha" xlink:type="simple">2E24511A-A662-5222-ADCB-2711CE0B05B1</object-id><label>Figure 3.</label><caption><p><italic><tp:taxon-name><tp:taxon-name-part taxon-name-part-type="genus" reg="Sumacodella">Sumacodella</tp:taxon-name-part><tp:taxon-name-part taxon-name-part-type="species" reg="elongata">elongata</tp:taxon-name-part></tp:taxon-name></italic> gen. nov., sp. nov. Male genitalia <bold>A</bold> segments VIII–X, lateral <bold>B</bold> segments VIII–X, dorsal <bold>C</bold> inferior appendage, dorsal <bold>D</bold> inferior appendage, ventral <bold>E</bold> phallus, dorsal <bold>F</bold> phallus, lateral.</p></caption><graphic xmlns:xlink="http://www.w3.org/1999/xlink" xlink:href="zookeys-1117-095_article-86984__-g003.jpg" position="float" orientation="portrait" xlink:type="simple" id="oo_726432.jpg"><uri content-type="original_file" xlink:type="simple">https://binary.pensoft.net/fig/726432</uri></graphic></fig><fig id="F4" position="float" orientation="portrait"><object-id xmlns:xlink="http://www.w3.org/1999/xlink" content-type="doi" xlink:type="simple">10.3897/zookeys.1117.86984.figures4-5</object-id><object-id xmlns:xlink="http://www.w3.org/1999/xlink" content-type="arpha" xlink:type="simple">034D1A60-C861-5DF3-B334-22103671E4C8</object-id><label>Figures 4, 5.</label><caption><p><italic><tp:taxon-name><tp:taxon-name-part taxon-name-part-type="genus" reg="Sumacodella">Sumacodella</tp:taxon-name-part><tp:taxon-name-part taxon-name-part-type="species" reg="elongata">elongata</tp:taxon-name-part></tp:taxon-name></italic> gen. nov., sp. nov. Male wings and female genitalia <bold>4A</bold> forewing <bold>4B</bold> hind wing <bold>5</bold> female genitalia, segment VII–X, lateral.</p></caption><graphic xmlns:xlink="http://www.w3.org/1999/xlink" xlink:href="zookeys-1117-095_article-86984__-g004.jpg" position="float" orientation="portrait" xlink:type="simple" id="oo_726433.jpg"><uri content-type="original_file" xlink:type="simple">https://binary.pensoft.net/fig/726433</uri></graphic></fig></tp:treatment-sec><tp:treatment-sec sec-type="description" id="SECID0ELIAE"><title>Description.</title><p><bold>Adult.</bold> Forewing length male 5.0–5.7 mm (<italic>n</italic> = 4); female 5.9 mm (<italic>n</italic> = 1). Head short, rounded; postocular parietal sclerite less than half diameter of eye. Overall color dark brown, including palps and antennae; head and base of forewing with longer, light brown setae, femora slightly paler, antennae with narrow annulations at intersection of segments, chord of forewing only indistinctly evident. Wings both relatively broad and rounded apically. Forewing with forks I, II, III, IV, and V; with chord nearly linear and hyaline (lacking pigmentation), anal loops of forewing with both 2A and 3A intersecting 1A in basal half of vein, 3A nearly convergent with 2A. Hind wing with forks I, II, and V, with all three anal veins reaching wing margin. Spur formula 2:4:4, spurs of foretibiae both short, outer spurs of mesotibiae slightly greater than half length of inner spurs, spurs of metatibia both elongate, outer spurs slightly shorter. Foretarsi of males unmodified, narrow.</p><p><bold>Male.</bold> Segment VIII moderately elongate, sternum and tergum subequal in length, sternum densely covered with short, fine setae, tergum with setae confined to posterior region of segment, posterodorsally with pair of desclerotized patches with several more elongate setae (characteristic of most species in subfamily <tp:taxon-name><tp:taxon-name-part taxon-name-part-type="subfamily">Philopotaminae</tp:taxon-name-part></tp:taxon-name>). Segment IX, in lateral view, synscleritous, elongate, strongly tapering, with pair of very elongate apodemes on anterolateral margin at ca. mid-height, ventral margin strongly produced posteriorly, subtruncate as viewed dorsally or ventrally, posterior margin very obliquely narrowed dorsally, with lateral margin converging from ca. mid-height to anterior margin; as viewed dorsally, with posterior margin forming V-shaped convergence at anterior margin. Tergum X very elongate, narrow, and parallel-sided, weakly arched as viewed laterally, base distinctly narrowed at mesal juncture of anterior and posterior margins of segment IX, forming short tab-like projection; in apical 3<sup>rd</sup> or 4<sup>th</sup> forming elongate, narrow mesal lobe, bordered by pair of elongate, narrow lateral lobes, slightly shorter than mesal lobe; mesal lobe densely covered with sensilla, basally with pair of short, stalked projections at juncture with lateral lobes, each with one or two short terminal setae. Preanal appendage elongate, narrow, proximate basally, at juncture of tergum X and anterior and posterior convergence of dorsal margins of segment IX, appendage very narrow basally, gradually widening apically. Inferior appendage bi-segmented, segments subequal in length, nearly uniform in width; apical segment rounded, with dense pad of short, stiff apical spines, somewhat extended anteriorly on ventromesal surface. Phallus very elongate, narrow, tubular, without basodorsal projection; internally with several patches of fine, nail-like spines, varying in length, apical patch (in incompletely everted endotheca) preceded by two more elongate spines. Phallotremal sclerite very indistinct, weakly sclerotized, small, and ring-like.</p><p><bold>Female.</bold> Genitalia very elongate, tapering from segment VII. Segment VII elongate, sternum covered with fine setae; tergum with setae confined to posterior half. Segment VIII with tergum and sternum not fused, shorter than segment VII, relatively undifferentiated in structure and shape, together forming narrow tube; sternum with very elongate, narrow apodemes from dorsolateral margins, at ca. mid-length, extending to ca. mid-length of segment VII. Segment IX shorter and somewhat narrower than segment VIII, sternum and tergum apparently divided, at least anteriorly, segment with very elongate, narrow apodemes, extending to ca. base of segment VIII. Segment X composed of pair of elongate, bulbous lobes, each lobe with short setae basally, apically with numerous sensilla and small, digitate cercus.</p></tp:treatment-sec><tp:treatment-sec sec-type="etymology" id="SECID0EIJAE"><title>Etymology.</title><p>The genus is named <italic><tp:taxon-name><tp:taxon-name-part taxon-name-part-type="genus" reg="Sumacodella">Sumacodella</tp:taxon-name-part></tp:taxon-name></italic>, feminine, for Volcán Sumaco, an isolated stratovolcano located in the Ecuadorian Amazon, which hosts an amazingly high diversity of endemic plants and animals. The termination -<italic>della</italic> is intended to make the name euphonious with <italic><tp:taxon-name><tp:taxon-name-part taxon-name-part-type="genus" reg="Chimarrhodella">Chimarrhodella</tp:taxon-name-part></tp:taxon-name></italic>, <italic><tp:taxon-name><tp:taxon-name-part taxon-name-part-type="genus" reg="Hydrobiosella">Hydrobiosella</tp:taxon-name-part></tp:taxon-name></italic>, and <italic><tp:taxon-name><tp:taxon-name-part taxon-name-part-type="genus" reg="Aymaradella">Aymaradella</tp:taxon-name-part></tp:taxon-name></italic>, other philopotamids known from the Neotropics. The specific epithet is from the Latin <italic>elongatus</italic>, meaning elongated and referring to the several elongate appendages and other structures of the male genitalia, which are very diagnostic for this new species.</p></tp:treatment-sec><ref-list><ref id="B18"><mixed-citation xmlns:xlink="http://www.w3.org/1999/xlink" xlink:type="simple"><person-group><name name-style="western"><surname>Ross</surname><given-names>HH</given-names></name></person-group> (<year>1956</year>) <source>Evolution and classification of the mountain caddisflies.</source><publisher-name>University of Illinois Press</publisher-name>, <publisher-loc>Urbana</publisher-loc>, <size units="page">213 pp</size>.</mixed-citation></ref><ref id="B3"><mixed-citation xmlns:xlink="http://www.w3.org/1999/xlink" xlink:type="simple"><person-group><name name-style="western"><surname>Blahnik</surname><given-names>RJ</given-names></name></person-group> (<year>2005</year>) <article-title><italic><tp:taxon-name><tp:taxon-name-part taxon-name-part-type="genus">Alterosa</tp:taxon-name-part></tp:taxon-name></italic>, a new caddisfly genus from Brazil (<tp:taxon-name><tp:taxon-name-part taxon-name-part-type="order">Trichoptera</tp:taxon-name-part></tp:taxon-name>: <tp:taxon-name><tp:taxon-name-part taxon-name-part-type="family">Philopotamidae</tp:taxon-name-part></tp:taxon-name>).</article-title><source>Zootaxa</source><volume>991</volume>(<issue>1</issue>): <fpage>1</fpage>–<lpage>60</lpage>. <ext-link xlink:href="10.11646/zootaxa.991.1.1" ext-link-type="doi" xlink:type="simple">https://doi.org/10.11646/zootaxa.991.1.1</ext-link></mixed-citation></ref><ref id="B6"><mixed-citation xmlns:xlink="http://www.w3.org/1999/xlink" xlink:type="simple"><person-group><name name-style="western"><surname>Dumas</surname><given-names>LL</given-names></name><name name-style="western"><surname>Nessimian</surname><given-names>JL</given-names></name></person-group> (<year>2013</year>) <article-title>New species of the caddisfly genus <italic><tp:taxon-name><tp:taxon-name-part taxon-name-part-type="genus">Alterosa</tp:taxon-name-part></tp:taxon-name></italic> Blahnik 2005 (<tp:taxon-name><tp:taxon-name-part taxon-name-part-type="order">Trichoptera</tp:taxon-name-part></tp:taxon-name>: <tp:taxon-name><tp:taxon-name-part taxon-name-part-type="family">Philopotamidae</tp:taxon-name-part></tp:taxon-name>: <tp:taxon-name><tp:taxon-name-part taxon-name-part-type="subfamily">Philopotaminae</tp:taxon-name-part></tp:taxon-name>) from Brazil.</article-title><source>Zootaxa</source><volume>3609</volume>(<issue>1</issue>): <fpage>26</fpage>–<lpage>48</lpage>. <ext-link xlink:href="10.11646/zootaxa.3609.1.2" ext-link-type="doi" xlink:type="simple">https://doi.org/10.11646/zootaxa.3609.1.2</ext-link>.</mixed-citation></ref></ref-list></tp:taxon-treatment>
