# Supplementary material for: ﻿A new genus and new species of Ecuadorian Philopotamidae (Trichoptera)
Source: Zookeys. 2022 Aug 11;1117:95–122. doi: 10.3897/zookeys.1117.86984 (PMC9848689; doi:10.3897/zookeys.1117.86984)
Supplement: XML Treatment for Chimarra (Chimarra) mashpi [file zookeys.1117.86984-treatment4.xml]

<!DOCTYPE tp:taxon-treatment
  PUBLIC "-//TaxonX//DTD Taxonomic Treatment Publishing DTD v0 20100105//EN" "tax-treatment-NSO.dtd">
<tp:taxon-treatment xmlns:tp="http://www.plazi.org/taxpub"><tp:treatment-meta><kwd-group><label>Taxon classification</label><kwd>
              <named-content content-type="kingdom">Animalia</named-content>
            </kwd><kwd>
              <named-content content-type="order">Trichoptera</named-content>
            </kwd><kwd>
              <named-content content-type="family">Philopotamidae</named-content>
            </kwd></kwd-group><mixed-citation publication-type="journal"><person-group><name><surname>Holzenthal</surname><given-names>Ralph W.</given-names></name><name><surname>Blahnik</surname><given-names>Roger J.</given-names></name><name><surname>Ríos-Touma</surname><given-names>Blanca</given-names></name></person-group><article-title>﻿A new genus and new species of Ecuadorian <tp:taxon-name><tp:taxon-name-part taxon-name-part-type="family">Philopotamidae</tp:taxon-name-part></tp:taxon-name> (<tp:taxon-name><tp:taxon-name-part taxon-name-part-type="order">Trichoptera</tp:taxon-name-part></tp:taxon-name>)</article-title><source>Zookeys</source><day>11</day><month>08</month><year>2022</year><volume>1117</volume><fpage>95</fpage><lpage>122</lpage><pub-id pub-id-type="doi">10.3897/zookeys.1117.86984</pub-id></mixed-citation></tp:treatment-meta><tp:nomenclature><label>﻿</label><tp:taxon-name><object-id xmlns:xlink="http://www.w3.org/1999/xlink" content-type="arpha" xlink:type="simple">8D4973C3-6748-5F25-938D-C61ED0EE06E6</object-id><tp:taxon-name-part taxon-name-part-type="genus" reg="Chimarra">Chimarra</tp:taxon-name-part> (<tp:taxon-name-part taxon-name-part-type="subgenus" reg="Chimarra">Chimarra</tp:taxon-name-part>) <tp:taxon-name-part taxon-name-part-type="species" reg="mashpi">mashpi</tp:taxon-name-part><object-id xmlns:xlink="http://www.w3.org/1999/xlink" content-type="zoobank" xlink:type="simple">https://zoobank.org/BCC116DA-64C2-42FF-93FB-909FB6361667</object-id></tp:taxon-name><tp:taxon-status xmlns:xlink="http://www.w3.org/1999/xlink" xlink:type="simple">sp. nov.</tp:taxon-status><xref ref-type="fig" rid="F7">Fig. 9</xref></tp:nomenclature><tp:treatment-sec sec-type="type material" id="SECID0EAZAE"><title>Type material.</title><p><bold><italic>Holotype</italic>.</bold> Male (pinned). Ecuador: Pichincha: Quebrada Laguna, in Mashpi Lodge, <named-content xmlns:xlink="http://www.w3.org/1999/xlink" content-type="dwc:verbatimCoordinates" xlink:type="simple"><named-content content-type="geo-json" specific-use="{&#34;type&#34;:&#34;Point&#34;,&#34;coordinates&#34;:[-78.871220,0.166930]}" id="NCID0EOZAE" xlink:type="simple">00.16693°N, 078.87122°W</named-content></named-content>, 1111 m a.s.l., 23.vii.2015, Rázuri, Morabowen, Hernández, UMSP000380186 (<named-content xmlns:xlink="http://www.w3.org/1999/xlink" content-type="dwc:institutional_code" xlink:title="University of Minnesota Insect Collection, St. Paul, Minnesota, USA" xlink:href="http://grbio.org/institution/university-minnesota-insect-collection" xlink:type="simple">UMSP</named-content>). <bold><italic>Paratypes</italic>.</bold> Ecuador: Pichincha: Amagusa Reserve (private), Río Amagasu, <named-content xmlns:xlink="http://www.w3.org/1999/xlink" content-type="dwc:verbatimCoordinates" xlink:type="simple"><named-content content-type="geo-json" specific-use="{&#34;type&#34;:&#34;Point&#34;,&#34;coordinates&#34;:[-78.843300,0.155080]}" id="NCID0E6ZAE" xlink:type="simple">0.15508°N, 78.84330°W</named-content></named-content>, 1160 m a.s.l., 17.i.2015, Holzenthal, Huisman, Ríos-Touma, 1 male (in alcohol) (<named-content xmlns:xlink="http://www.w3.org/1999/xlink" content-type="dwc:institutional_code" xlink:title="Museo Ecuatoriano de Ciencias Naturales, Insituto Nacional de Biodiversidad, Quito, Ecuador" xlink:href="http://grbio.org/institution/museo-ecuadoriano-de-ciencias-naturales" xlink:type="simple">MECN</named-content>); Cotopaxi: Recinto Los Laureles (Jardín de los Suenos), stream, <named-content xmlns:xlink="http://www.w3.org/1999/xlink" content-type="dwc:verbatimCoordinates" xlink:type="simple"><named-content content-type="geo-json" specific-use="{&#34;type&#34;:&#34;Point&#34;,&#34;coordinates&#34;:[-79.200510,-0.841650]}" id="NCID0EM1AE" xlink:type="simple">0.84165°S, 79.20051°W</named-content></named-content>, 473 m a.s.l., Holzenthal, Ríos, Amigo, Huisman, 1 male (in alcohol) (<named-content xmlns:xlink="http://www.w3.org/1999/xlink" content-type="dwc:institutional_code" xlink:title="Museo Ecuatoriano de Ciencias Naturales, Insituto Nacional de Biodiversidad, Quito, Ecuador" xlink:href="http://grbio.org/institution/museo-ecuadoriano-de-ciencias-naturales" xlink:type="simple">MECN</named-content>).</p></tp:treatment-sec><tp:treatment-sec sec-type="diagnosis" id="SECID0EW1AE"><title>Diagnosis.</title><p><italic><tp:taxon-name><tp:taxon-name-part taxon-name-part-type="genus" reg="Chimarra">Chimarra</tp:taxon-name-part><tp:taxon-name-part taxon-name-part-type="species" reg="mashpi">mashpi</tp:taxon-name-part></tp:taxon-name></italic> is a distinctive species in the <tp:taxon-name><tp:taxon-name-part taxon-name-part-type="genus" reg="Chimarra">Chimarra</tp:taxon-name-part> (<tp:taxon-name-part taxon-name-part-type="subgenus" reg="Chimarra">Chimarra</tp:taxon-name-part>) <tp:taxon-name-part taxon-name-part-type="species" reg="ortiziana">ortiziana</tp:taxon-name-part></tp:taxon-name> group of <xref ref-type="bibr" rid="B1">Blahnik (1998)</xref>, most closely resembling <italic><tp:taxon-name><tp:taxon-name-part taxon-name-part-type="genus" reg="Chimarra">C.</tp:taxon-name-part><tp:taxon-name-part taxon-name-part-type="species" reg="colmillo">colmillo</tp:taxon-name-part></tp:taxon-name></italic> Blahnik &amp; Holzenthal, 1992, especially in the spines of the endotheca, which has an array of short spines and two longer spines near the phallotremal opening (Fig. <xref ref-type="fig" rid="F7">9F</xref>). As compared to <italic><tp:taxon-name><tp:taxon-name-part taxon-name-part-type="genus" reg="Chimarra">C.</tp:taxon-name-part><tp:taxon-name-part taxon-name-part-type="species" reg="colmillo">colmillo</tp:taxon-name-part></tp:taxon-name></italic>, the apical part of the inferior appendage is shorter, wider, and strongly, angularly mesally flexed (Fig. <xref ref-type="fig" rid="F7">9C–E</xref>). In the latter respect it somewhat resembles <italic><tp:taxon-name><tp:taxon-name-part taxon-name-part-type="genus" reg="Chimarra">C.</tp:taxon-name-part><tp:taxon-name-part taxon-name-part-type="species" reg="pollex">pollex</tp:taxon-name-part></tp:taxon-name></italic> Blahnik &amp; Holzenthal, 1992, which also has the dorsal projection of the inferior appendage strongly flexed, but in <italic><tp:taxon-name><tp:taxon-name-part taxon-name-part-type="genus" reg="Chimarra">C.</tp:taxon-name-part><tp:taxon-name-part taxon-name-part-type="species" reg="pollex">pollex</tp:taxon-name-part></tp:taxon-name></italic> the dorsal lobe of the inferior appendage is shorter, narrower, and more dorsally directed, with the flexure forming a rounded notch. Tergum X of this new species is also diagnostic, with the lateral sensilla-bearing processes subtriangular and distinctly protruding (Fig. <xref ref-type="fig" rid="F7">9B</xref>).</p><fig id="F7" position="float" orientation="portrait"><object-id xmlns:xlink="http://www.w3.org/1999/xlink" content-type="doi" xlink:type="simple">10.3897/zookeys.1117.86984.figure9</object-id><object-id xmlns:xlink="http://www.w3.org/1999/xlink" content-type="arpha" xlink:type="simple">7313F529-68C7-5FDE-AAA6-00EE7106D262</object-id><label>Figure 9.</label><caption><p><tp:taxon-name><tp:taxon-name-part taxon-name-part-type="genus" reg="Chimarra">Chimarra</tp:taxon-name-part> (<tp:taxon-name-part taxon-name-part-type="subgenus" reg="Chimarra">Chimarra</tp:taxon-name-part>) <tp:taxon-name-part taxon-name-part-type="species" reg="mashpi">mashpi</tp:taxon-name-part></tp:taxon-name> sp. nov. Male genitalia <bold>A</bold> segments IX, X, lateral <bold>B</bold> segments IX, X, dorsal <bold>C</bold> inferior appendages, oblique lateral <bold>D</bold> inferior appendage, ventral <bold>E</bold> inferior appendage, dorsal <bold>F</bold> phallus, lateral.</p></caption><graphic xmlns:xlink="http://www.w3.org/1999/xlink" xlink:href="zookeys-1117-095_article-86984__-g007.jpg" position="float" orientation="portrait" xlink:type="simple" id="oo_726436.jpg"><uri content-type="original_file" xlink:type="simple">https://binary.pensoft.net/fig/726436</uri></graphic></fig></tp:treatment-sec><tp:treatment-sec sec-type="description" id="SECID0EY5AE"><title>Description.</title><p><bold>Adult.</bold> Forewing length 4.7 mm (<italic>n</italic> = 1). Color nearly uniformly brownish black (fuscous), except femora yellowish brown and head somewhat darker, with scattered whitish setae on vertex and anteromesal setal wart. Postocular parietal sclerite relatively short (less than half diameter of eye). Third segment of maxillary palp much longer than 2<sup>nd</sup>, subequal to 5<sup>th</sup>. Male protarsal claws enlarged, asymmetrical in size and shape, outer claw longer and twisted.</p><p><bold>Male.</bold> Abdominal segment IX, in lateral view, with very pronounced sinuous extension of anteroventral margin and small apodemes from anterodorsal margin; posteroventral process moderately elongate, subacute apically. Tergum X membranous mesally, with sclerotized lateral lobes, each bearing pair of sensilla on subtriangular basolateral projection, apex of lobe with short, blunt projection. Preanal appendage short, rounded, knob-like. Inferior appendage, in lateral view, with relatively short and broad, apically rounded, dorsal process, ~ 2 × width of basal part of appendage, extending nearly straight on dorsal margin; as viewed ventrally or caudally, with dorsal process strongly and very angularly mesally flexed. Phallic apparatus with ventral margin of phallobase only weakly projecting; two phallic spines, subequal, moderately elongate; endotheca textured with small spines, also with sclerotic region with array of short spines and two more elongate spines. Phallotremal sclerite complex composed of elongate rod and ring structure and membranous structure with pair of associated wishbone-like sclerites apically.</p><p><bold>Female.</bold> Unknown.</p></tp:treatment-sec><tp:treatment-sec sec-type="etymology" id="SECID0EO6AE"><title>Etymology.</title><p>This new species is named for Mashpi Reserve, where this species was discovered, as a recognition of efforts to preserve the highly threatened Choco-Andean Tropical Forest.</p></tp:treatment-sec><tp:treatment-sec sec-type="habitat" id="SECID0ET6AE"><title>Habitat notes.</title><p>The streams of the Amagusa and Mashpi Reserves at this elevation (1100–1200 m a.s.l.) have higher flows between February and April. These highly forested streams are usually step-pool channels, with average flows ranging between 0.049–0.056 m<sup>3</sup>/s. Conductivity is low, ranging from 35–88 µS/cm, oxygen is close to 100% saturation, and daytime water temperature ranges from 17–20 °C.</p></tp:treatment-sec><ref-list><ref id="B1"><mixed-citation xmlns:xlink="http://www.w3.org/1999/xlink" xlink:type="simple"><person-group><name name-style="western"><surname>Blahnik</surname><given-names>RJ</given-names></name></person-group> (<year>1998</year>) <article-title>Revision of the Neotropical species of the genus <italic><tp:taxon-name><tp:taxon-name-part taxon-name-part-type="genus">Chimarra</tp:taxon-name-part></tp:taxon-name></italic>, subgenus <tp:taxon-name><tp:taxon-name-part taxon-name-part-type="genus"/><tp:taxon-name-part taxon-name-part-type="subgenus">Chimarra</tp:taxon-name-part></tp:taxon-name> (<tp:taxon-name><tp:taxon-name-part taxon-name-part-type="order">Trichoptera</tp:taxon-name-part></tp:taxon-name>: <tp:taxon-name><tp:taxon-name-part taxon-name-part-type="family">Philopotamidae</tp:taxon-name-part></tp:taxon-name>).</article-title><source>Memoirs of the American Entomological Institute</source><volume>59</volume>: <fpage>1</fpage>–<lpage>318</lpage>. <ext-link xlink:href="10.3897/zookeys.184.2911" ext-link-type="doi" xlink:type="simple">https://doi.org/10.3897/zookeys.184.2911</ext-link></mixed-citation></ref></ref-list></tp:taxon-treatment>
