# Supplementary material for: ﻿A new genus and new species of Ecuadorian Philopotamidae (Trichoptera)
Source: Zookeys. 2022 Aug 11;1117:95–122. doi: 10.3897/zookeys.1117.86984 (PMC9848689; doi:10.3897/zookeys.1117.86984)
Supplement: XML Treatment for Chimarra (Curgia) amigo [file zookeys.1117.86984-treatment6.xml]

<!DOCTYPE tp:taxon-treatment
  PUBLIC "-//TaxonX//DTD Taxonomic Treatment Publishing DTD v0 20100105//EN" "tax-treatment-NSO.dtd">
<tp:taxon-treatment xmlns:tp="http://www.plazi.org/taxpub"><tp:treatment-meta><kwd-group><label>Taxon classification</label><kwd>
              <named-content content-type="kingdom">Animalia</named-content>
            </kwd><kwd>
              <named-content content-type="order">Trichoptera</named-content>
            </kwd><kwd>
              <named-content content-type="family">Philopotamidae</named-content>
            </kwd></kwd-group><mixed-citation publication-type="journal"><person-group><name><surname>Holzenthal</surname><given-names>Ralph W.</given-names></name><name><surname>Blahnik</surname><given-names>Roger J.</given-names></name><name><surname>Ríos-Touma</surname><given-names>Blanca</given-names></name></person-group><article-title>﻿A new genus and new species of Ecuadorian <tp:taxon-name><tp:taxon-name-part taxon-name-part-type="family">Philopotamidae</tp:taxon-name-part></tp:taxon-name> (<tp:taxon-name><tp:taxon-name-part taxon-name-part-type="order">Trichoptera</tp:taxon-name-part></tp:taxon-name>)</article-title><source>Zookeys</source><day>11</day><month>08</month><year>2022</year><volume>1117</volume><fpage>95</fpage><lpage>122</lpage><pub-id pub-id-type="doi">10.3897/zookeys.1117.86984</pub-id></mixed-citation></tp:treatment-meta><tp:nomenclature><label>﻿</label><tp:taxon-name><object-id xmlns:xlink="http://www.w3.org/1999/xlink" content-type="arpha" xlink:type="simple">5589A2F3-997D-56F0-AFF3-EEFC1C021083</object-id><tp:taxon-name-part taxon-name-part-type="genus" reg="Chimarra">Chimarra</tp:taxon-name-part> (<tp:taxon-name-part taxon-name-part-type="subgenus" reg="Curgia">Curgia</tp:taxon-name-part>) <tp:taxon-name-part taxon-name-part-type="species" reg="amigo">amigo</tp:taxon-name-part><object-id xmlns:xlink="http://www.w3.org/1999/xlink" content-type="zoobank" xlink:type="simple">https://zoobank.org/85DE674F-A25E-455A-B5D4-694766D804A6</object-id></tp:taxon-name><tp:taxon-status xmlns:xlink="http://www.w3.org/1999/xlink" xlink:type="simple">sp. nov.</tp:taxon-status><xref ref-type="fig" rid="F9">Fig. 11</xref></tp:nomenclature><tp:treatment-sec sec-type="type material" id="SECID0EVJAG"><title>Type material.</title><p><bold><italic>Holotype</italic>.</bold> Male (pinned). Ecuador: Carchi: small stream 1, road from Chilmá Bajo to Moldanado, <named-content xmlns:xlink="http://www.w3.org/1999/xlink" content-type="dwc:verbatimCoordinates" xlink:type="simple"><named-content content-type="geo-json" specific-use="{&#34;type&#34;:&#34;Point&#34;,&#34;coordinates&#34;:[-78.218700,0.905740]}" id="NCID0EDKAG" xlink:type="simple">0.90574°N, 78.21870°W</named-content></named-content>, 1669 m a.s.l., 15.ii.2017, Ríos-Touma, Holzenthal, Amigo, Huisman, UMSP000378196 (<named-content xmlns:xlink="http://www.w3.org/1999/xlink" content-type="dwc:institutional_code" xlink:title="University of Minnesota Insect Collection, St. Paul, Minnesota, USA" xlink:href="http://grbio.org/institution/university-minnesota-insect-collection" xlink:type="simple">UMSP</named-content>). <bold><italic>Paratypes</italic>.</bold> Ecuador: Carchi: Río Blanco between El Goaltal and Las Juntas, <named-content xmlns:xlink="http://www.w3.org/1999/xlink" content-type="dwc:verbatimCoordinates" xlink:type="simple"><named-content content-type="geo-json" specific-use="{&#34;type&#34;:&#34;Point&#34;,&#34;coordinates&#34;:[-78.169750,0.804330]}" id="NCID0EUKAG" xlink:type="simple">0.80433°N, 78.16975°W</named-content></named-content>, 1258 m a.s.l., Holzenthal and Huisman, 1 male (pinned) (<named-content xmlns:xlink="http://www.w3.org/1999/xlink" content-type="dwc:institutional_code" xlink:title="University of Minnesota Insect Collection, St. Paul, Minnesota, USA" xlink:href="http://grbio.org/institution/university-minnesota-insect-collection" xlink:type="simple">UMSP</named-content>); Pichincha: Quebrada Amagusa, <named-content xmlns:xlink="http://www.w3.org/1999/xlink" content-type="dwc:verbatimCoordinates" xlink:type="simple"><named-content content-type="geo-json" specific-use="{&#34;type&#34;:&#34;Point&#34;,&#34;coordinates&#34;:[-78.853560,0.155610]}" id="NCID0EBLAG" xlink:type="simple">0.15561°N, 78.85356°W</named-content></named-content>, 1254 m a.s.l., 21.vii.2015, Rázuri, Morabowen, Hernández, 2 males (pinned) (<named-content xmlns:xlink="http://www.w3.org/1999/xlink" content-type="dwc:institutional_code" xlink:title="Museo Ecuatoriano de Ciencias Naturales, Insituto Nacional de Biodiversidad, Quito, Ecuador" xlink:href="http://grbio.org/institution/museo-ecuadoriano-de-ciencias-naturales" xlink:type="simple">MECN</named-content>).</p></tp:treatment-sec><tp:treatment-sec sec-type="diagnosis" id="SECID0ELLAG"><title>Diagnosis.</title><p><italic><tp:taxon-name><tp:taxon-name-part taxon-name-part-type="genus" reg="Chimarra">Chimarra</tp:taxon-name-part><tp:taxon-name-part taxon-name-part-type="species" reg="amigo">amigo</tp:taxon-name-part></tp:taxon-name></italic> has a general similarity to other species of the <tp:taxon-name><tp:taxon-name-part taxon-name-part-type="genus" reg="Chimarra">Chimarra</tp:taxon-name-part> (<tp:taxon-name-part taxon-name-part-type="subgenus" reg="Curgia">Curgia</tp:taxon-name-part>) <tp:taxon-name-part taxon-name-part-type="species" reg="fernandezi">fernandezi</tp:taxon-name-part></tp:taxon-name> group of Flint (1998). The group is characterized by the form of tergum X, with the dorsomesal part forming a projecting lobe, either entire or slightly notched apically, and with projecting ventrolateral lobes on either side, and particularly by having an enlarged and distinctly sclerotized phallotremal sclerite complex, varying in shape and complexity among the different species of the group. <italic><tp:taxon-name><tp:taxon-name-part taxon-name-part-type="genus" reg="Chimarra">Chimarra</tp:taxon-name-part><tp:taxon-name-part taxon-name-part-type="species" reg="amigo">amigo</tp:taxon-name-part></tp:taxon-name></italic> differs from other described species of the group by having the preanal appendages flattened and almost completely fused (Fig. <xref ref-type="fig" rid="F9">11A, B</xref>), much as in <italic><tp:taxon-name><tp:taxon-name-part taxon-name-part-type="genus" reg="Chimarra">C.</tp:taxon-name-part><tp:taxon-name-part taxon-name-part-type="species" reg="oztucoensis">oztucoensis</tp:taxon-name-part></tp:taxon-name></italic> Flint &amp; Reyes, 1991, which Flint (1998) placed in its own species group, largely because of having a tergum X that is deeply divided mesally. <italic><tp:taxon-name><tp:taxon-name-part taxon-name-part-type="genus" reg="Chimarra">Chimarra</tp:taxon-name-part><tp:taxon-name-part taxon-name-part-type="species" reg="amigo">amigo</tp:taxon-name-part></tp:taxon-name></italic> further differs from other species of the <italic>fernadezi</italic> group in the form of its inferior appendages, which are nearly subquadrate in lateral view, with the apicomesal projection very short and acute, not visible in lateral view (Fig. <xref ref-type="fig" rid="F9">11A</xref>). Also distinctive for this species is its elongate tubular endotheca, which is very sharply bent or elbowed (Fig. <xref ref-type="fig" rid="F9">11E</xref>).</p><fig id="F9" position="float" orientation="portrait"><object-id xmlns:xlink="http://www.w3.org/1999/xlink" content-type="doi" xlink:type="simple">10.3897/zookeys.1117.86984.figure11</object-id><object-id xmlns:xlink="http://www.w3.org/1999/xlink" content-type="arpha" xlink:type="simple">7EAEEC1F-46BF-5591-964B-253BB62BD5DA</object-id><label>Figure 11.</label><caption><p><tp:taxon-name><tp:taxon-name-part taxon-name-part-type="genus" reg="Chimarra">Chimarra</tp:taxon-name-part> (<tp:taxon-name-part taxon-name-part-type="subgenus" reg="Curgia">Curgia</tp:taxon-name-part>) <tp:taxon-name-part taxon-name-part-type="species" reg="amigo">amigo</tp:taxon-name-part></tp:taxon-name> sp. nov. Male genitalia <bold>A</bold> segments VIII–X, lateral <bold>B</bold> segments VIII–X, dorsal <bold>C</bold> inferior appendage, ventral <bold>D</bold> inferior appendage, dorsal <bold>E</bold> phallus, lateral.</p></caption><graphic xmlns:xlink="http://www.w3.org/1999/xlink" xlink:href="zookeys-1117-095_article-86984__-g009.jpg" position="float" orientation="portrait" xlink:type="simple" id="oo_726438.jpg"><uri content-type="original_file" xlink:type="simple">https://binary.pensoft.net/fig/726438</uri></graphic></fig></tp:treatment-sec><tp:treatment-sec sec-type="description" id="SECID0E5OAG"><title>Description.</title><p><bold>Adult.</bold> Forewing length male 5.8–6.5 mm (<italic>n</italic> = 4); female 6.8 mm (<italic>n</italic> = 1). Head setae brownish black, slightly darker than wings. Wings brownish black, chord hyaline, distinct. Appendages dark brown. Pretarsal claws of male foreleg unmodified.</p><p><bold>Male.</bold> Tergum VIII longer than sternum; dorsomesal margin projecting, entire; sternum VIII short ventrally, widening dorsally. Segment IX short dorsally, long ventrally, subtriangular in lateral view; anterolateral margin slightly concave, ventral margin produced; posterolateral margin angularly produced at level of inferior appendage; ventral process long, narrow, projecting, subacute apically; anteroventral margin concave mesally; dorsomesal margin broadly concave. Preanal appendage completely fused to tergum X represented by elevated patch of setae. Tergum X moderately long; divided into dorsal and ventrolateral lobes, dorsal lobe strongly rounded apicodorsally, apex laterally compressed, crest-like, ventrolateral lobes ~ 1/2 length of dorsal lobe, rounded apically; in dorsal view with apex of dorsal lobe shallowly cleft, ventrolateral lobes very narrow; apicomesally with numerous sensilla. Inferior appendage moderately long in lateral view, subquadrate; apex in ventral view abruptly narrowed, strongly inturned, forming short subapicomesal tooth-like projection. Endotheca elongate, tubular, with dorsomesal membranous projection when everted and inflated; endotheca strongly bent ventrad at dorsomesal projection; phallotremal sclerite forming large, complex, lightly sclerotized structure with single ventral and paired lateral blade-like sclerites, but much shorter than in other <italic><tp:taxon-name><tp:taxon-name-part taxon-name-part-type="genus" reg="Chimarra"/><tp:taxon-name-part taxon-name-part-type="species" reg="fernandezi">fernandezi</tp:taxon-name-part></tp:taxon-name></italic> group species.</p><p><bold>Female.</bold> Unknown.</p></tp:treatment-sec><tp:treatment-sec sec-type="etymology" id="SECID0E3PAG"><title>Etymology.</title><p>This species is named in honor of Xavier Amigo, one of the collectors of the new species. He has provided essential support as a member of our field expeditions in Ecuador and is the beloved husband of Blanca Ríos-Touma.</p></tp:treatment-sec></tp:taxon-treatment>
