# Supplementary material for: ﻿A new genus and new species of Ecuadorian Philopotamidae (Trichoptera)
Source: Zookeys. 2022 Aug 11;1117:95–122. doi: 10.3897/zookeys.1117.86984 (PMC9848689; doi:10.3897/zookeys.1117.86984)
Supplement: XML Treatment for Wormaldia natalis [file zookeys.1117.86984-treatment8.xml]

<!DOCTYPE tp:taxon-treatment
  PUBLIC "-//TaxonX//DTD Taxonomic Treatment Publishing DTD v0 20100105//EN" "tax-treatment-NSO.dtd">
<tp:taxon-treatment xmlns:tp="http://www.plazi.org/taxpub"><tp:treatment-meta><kwd-group><label>Taxon classification</label><kwd>
              <named-content content-type="kingdom">Animalia</named-content>
            </kwd><kwd>
              <named-content content-type="order">Trichoptera</named-content>
            </kwd><kwd>
              <named-content content-type="family">Philopotamidae</named-content>
            </kwd></kwd-group><mixed-citation publication-type="journal"><person-group><name><surname>Holzenthal</surname><given-names>Ralph W.</given-names></name><name><surname>Blahnik</surname><given-names>Roger J.</given-names></name><name><surname>Ríos-Touma</surname><given-names>Blanca</given-names></name></person-group><article-title>﻿A new genus and new species of Ecuadorian <tp:taxon-name><tp:taxon-name-part taxon-name-part-type="family">Philopotamidae</tp:taxon-name-part></tp:taxon-name> (<tp:taxon-name><tp:taxon-name-part taxon-name-part-type="order">Trichoptera</tp:taxon-name-part></tp:taxon-name>)</article-title><source>Zookeys</source><day>11</day><month>08</month><year>2022</year><volume>1117</volume><fpage>95</fpage><lpage>122</lpage><pub-id pub-id-type="doi">10.3897/zookeys.1117.86984</pub-id></mixed-citation></tp:treatment-meta><tp:nomenclature><label>﻿</label><tp:taxon-name>
            <object-id xmlns:xlink="http://www.w3.org/1999/xlink" content-type="arpha" xlink:type="simple">A162FCCE-CD7B-55EC-A58B-05239A27A2DC</object-id>
            <tp:taxon-name-part taxon-name-part-type="genus" reg="Wormaldia">Wormaldia</tp:taxon-name-part>
            <tp:taxon-name-part taxon-name-part-type="species" reg="natalis">natalis</tp:taxon-name-part>
            <object-id xmlns:xlink="http://www.w3.org/1999/xlink" content-type="zoobank" xlink:type="simple">https://zoobank.org/84769896-75D5-4104-ABAF-24B17AF6CDAC</object-id>
          </tp:taxon-name><tp:taxon-status xmlns:xlink="http://www.w3.org/1999/xlink" xlink:type="simple">sp. nov.</tp:taxon-status><xref ref-type="fig" rid="F12">Fig. 14</xref></tp:nomenclature><tp:treatment-sec sec-type="type material" id="SECID0EA5AG"><title>Type material.</title><p><bold><italic>Holotype</italic>.</bold> Male (pinned). Ecuador: Napo: Wildsumaco Lodge, small stream, Coati Trail @ wooden bridge, <named-content xmlns:xlink="http://www.w3.org/1999/xlink" content-type="dwc:verbatimCoordinates" xlink:type="simple"><named-content content-type="geo-json" specific-use="{&#34;type&#34;:&#34;Point&#34;,&#34;coordinates&#34;:[-77.602600,-0.674330]}" id="NCID0EO5AG" xlink:type="simple">0.67433°S, 77.60260°W</named-content></named-content>, 1420 m a.s.l., 10.iii.2020, Ríos, Holzenthal, Frandsen, Pauls, Amigo, UMSP000500642 (<named-content xmlns:xlink="http://www.w3.org/1999/xlink" content-type="dwc:institutional_code" xlink:title="University of Minnesota Insect Collection, St. Paul, Minnesota, USA" xlink:href="http://grbio.org/institution/university-minnesota-insect-collection" xlink:type="simple">UMSP</named-content>). <bold><italic>Paratype</italic>.</bold> Ecuador: same data as holotype, 1 male (pinned) (<named-content xmlns:xlink="http://www.w3.org/1999/xlink" content-type="dwc:institutional_code" xlink:title="Museo Ecuatoriano de Ciencias Naturales, Insituto Nacional de Biodiversidad, Quito, Ecuador" xlink:href="http://grbio.org/institution/museo-ecuadoriano-de-ciencias-naturales" xlink:type="simple">MECN</named-content>).</p></tp:treatment-sec><tp:treatment-sec sec-type="diagnosis" id="SECID0EB6AG"><title>Diagnosis.</title><p><italic><tp:taxon-name><tp:taxon-name-part taxon-name-part-type="genus" reg="Wormaldia">Wormaldia</tp:taxon-name-part><tp:taxon-name-part taxon-name-part-type="species" reg="natalis">natalis</tp:taxon-name-part></tp:taxon-name></italic> is undoubtedly most closely related to <italic><tp:taxon-name><tp:taxon-name-part taxon-name-part-type="genus" reg="Wormaldia">W.</tp:taxon-name-part><tp:taxon-name-part taxon-name-part-type="species" reg="aymara">aymara</tp:taxon-name-part></tp:taxon-name></italic> Muñoz-Quesada &amp; Holzenthal, 2015, described from Bolivia and resembling it in several respects, but particularly in the short, broad posteromesal projections from the posterior margin of tergum VIII (Fig. <xref ref-type="fig" rid="F12">14A, B</xref>) and the strongly tapering apical segment of the inferior appendage (Fig. <xref ref-type="fig" rid="F12">14A</xref>). However, it differs in the shorter, more basally inflated preanal appendages (Fig. <xref ref-type="fig" rid="F12">14B</xref>), less angular projection of segment IX below the inferior appendages (Fig. <xref ref-type="fig" rid="F12">14A</xref>), details of the apex and shape of the lateral projections of tergum X (Fig. <xref ref-type="fig" rid="F12">14A, B</xref>), development of the apical segment of the inferior appendages, and in having a longer phallic spine (Fig. <xref ref-type="fig" rid="F12">14D</xref>). Additionally, the two short projections from the posterior margin of tergum VIII have a more V-shaped than U-shaped basal separation (Fig. <xref ref-type="fig" rid="F12">14B</xref>).</p><fig id="F12" position="float" orientation="portrait"><object-id xmlns:xlink="http://www.w3.org/1999/xlink" content-type="doi" xlink:type="simple">10.3897/zookeys.1117.86984.figure14</object-id><object-id xmlns:xlink="http://www.w3.org/1999/xlink" content-type="arpha" xlink:type="simple">F69923F0-F617-567D-9752-1D40767556CD</object-id><label>Figure 14.</label><caption><p><italic><tp:taxon-name><tp:taxon-name-part taxon-name-part-type="genus" reg="Wormaldia">Wormaldia</tp:taxon-name-part><tp:taxon-name-part taxon-name-part-type="species" reg="natalis">natalis</tp:taxon-name-part></tp:taxon-name></italic> sp. nov. Male genitalia <bold>A</bold> segments VIII–X, lateral <bold>B</bold> segments VIII–X, dorsal <bold>C</bold> segments VIII, IX, inferior appendage, ventral <bold>D</bold> phallus, lateral, detail: endothecal spines.</p></caption><graphic xmlns:xlink="http://www.w3.org/1999/xlink" xlink:href="zookeys-1117-095_article-86984__-g012.jpg" position="float" orientation="portrait" xlink:type="simple" id="oo_726441.jpg"><uri content-type="original_file" xlink:type="simple">https://binary.pensoft.net/fig/726441</uri></graphic></fig></tp:treatment-sec><tp:treatment-sec sec-type="description" id="SECID0EZBBG"><title>Description.</title><p><bold>Adult.</bold> Forewing length male 5.2 mm (<italic>n</italic> = 1). Head brown, with yellowish setae. Antenna with overall color yellowish, indistinctly annulated with light brown, somewhat flattened setae. Palps very short, with dark brown setae. Dorsum of thorax brown. Legs medium brown, spurs slightly darker; hind tibiae with sparse brush of long setae. Forewing covered with dark brown setae; apical forks I, II, III, IV, and V present. Hind wing translucent, with very fine, small, brown setae; apical forks I, II, III, and V present.</p><p><bold>Male.</bold> Segment VIII slightly shorter than segment IX, tergum with pair of short, diverging, subtruncate posteromesal projections. Segment IX, as viewed laterally, with anterior margin weakly angularly produced at ca. mid-height, posterior margin nearly linear, angularly narrowing just below preanal appendage, dorsal margin, as viewed dorsally, very short, with short projecting anterolateral apodemes. Segment X, in lateral view, elongate narrow, somewhat down-curved, apex with short, angular apicodorsal projection, sensilla confined to apex; as viewed dorsally, elongate, tapering, subtriangular, apex subacute, with scattered sensilla, apex continuous laterally with short, diverging, rounded projections, each with several sensilla. Preanal appendage elongate, irregular in shape, with distinct basodorsal expansion, narrowing apically. Inferior appendage bi-segmented, both segments tapering from base to apex, basal segment very wide basally, ca. half height of segment IX, apical segment with apex subacute and slightly down-turned; as viewed ventrally, with basal segment bulbous, ~ 2 × width of apical segment, apical segment with dense apicomesal pad of short spines. Phallus, when viewed laterally, with phallobase very short, with basodorsal expansion, weakly sclerotized, tapering apically, endotheca with two spines, one short and strongly curved, the other elongate, narrow, more sinuously curved.</p><p><bold>Female.</bold> Unknown.</p></tp:treatment-sec><tp:treatment-sec sec-type="etymology" id="SECID0ELCBG"><title>Etymology.</title><p>From the Latin <italic><tp:taxon-name><tp:taxon-name-part taxon-name-part-type="genus" reg="Wormaldia"/><tp:taxon-name-part taxon-name-part-type="species" reg="natalis">natalis</tp:taxon-name-part></tp:taxon-name></italic>, meaning birthday in reference to the date when the species was collected, March 10<sup>th</sup>, the shared birthday of collectors Frandsen and Holzenthal.</p></tp:treatment-sec></tp:taxon-treatment>
