# Supplementary material for: ﻿A new genus and new species of Ecuadorian Philopotamidae (Trichoptera)
Source: Zookeys. 2022 Aug 11;1117:95–122. doi: 10.3897/zookeys.1117.86984 (PMC9848689; doi:10.3897/zookeys.1117.86984)
Supplement: XML Treatment for Wormaldia sumaco [file zookeys.1117.86984-treatment9.xml]

<!DOCTYPE tp:taxon-treatment
  PUBLIC "-//TaxonX//DTD Taxonomic Treatment Publishing DTD v0 20100105//EN" "tax-treatment-NSO.dtd">
<tp:taxon-treatment xmlns:tp="http://www.plazi.org/taxpub"><tp:treatment-meta><kwd-group><label>Taxon classification</label><kwd>
              <named-content content-type="kingdom">Animalia</named-content>
            </kwd><kwd>
              <named-content content-type="order">Trichoptera</named-content>
            </kwd><kwd>
              <named-content content-type="family">Philopotamidae</named-content>
            </kwd></kwd-group><mixed-citation publication-type="journal"><person-group><name><surname>Holzenthal</surname><given-names>Ralph W.</given-names></name><name><surname>Blahnik</surname><given-names>Roger J.</given-names></name><name><surname>Ríos-Touma</surname><given-names>Blanca</given-names></name></person-group><article-title>﻿A new genus and new species of Ecuadorian <tp:taxon-name><tp:taxon-name-part taxon-name-part-type="family">Philopotamidae</tp:taxon-name-part></tp:taxon-name> (<tp:taxon-name><tp:taxon-name-part taxon-name-part-type="order">Trichoptera</tp:taxon-name-part></tp:taxon-name>)</article-title><source>Zookeys</source><day>11</day><month>08</month><year>2022</year><volume>1117</volume><fpage>95</fpage><lpage>122</lpage><pub-id pub-id-type="doi">10.3897/zookeys.1117.86984</pub-id></mixed-citation></tp:treatment-meta><tp:nomenclature><label>﻿</label><tp:taxon-name>
            <object-id xmlns:xlink="http://www.w3.org/1999/xlink" content-type="arpha" xlink:type="simple">667318E9-0015-58BC-90DB-06C5AB98ED82</object-id>
            <tp:taxon-name-part taxon-name-part-type="genus" reg="Wormaldia">Wormaldia</tp:taxon-name-part>
            <tp:taxon-name-part taxon-name-part-type="species" reg="sumaco">sumaco</tp:taxon-name-part>
            <object-id xmlns:xlink="http://www.w3.org/1999/xlink" content-type="zoobank" xlink:type="simple">https://zoobank.org/E76ACD87-7852-417B-BD24-719118C15619</object-id>
          </tp:taxon-name><tp:taxon-status xmlns:xlink="http://www.w3.org/1999/xlink" xlink:type="simple">sp. nov.</tp:taxon-status><xref ref-type="fig" rid="F13">Figs 15</xref><xref ref-type="fig" rid="F14">, 16</xref></tp:nomenclature><tp:treatment-sec sec-type="type material" id="SECID0EOEBG"><title>Type material.</title><p><bold><italic>Holotype</italic>.</bold> Male (pinned). Ecuador: Napo: Wildsumaco Lodge, small stream, Coati Trail @ wooden bridge, <named-content xmlns:xlink="http://www.w3.org/1999/xlink" content-type="dwc:verbatimCoordinates" xlink:type="simple"><named-content content-type="geo-json" specific-use="{&#34;type&#34;:&#34;Point&#34;,&#34;coordinates&#34;:[-77.602600,-0.674330]}" id="NCID0E3EBG" xlink:type="simple">0.67433°S, 77.60260°W</named-content></named-content>, 1420 m a.s.l., 10.iii.2020, Ríos, Holzenthal, Frandsen, Pauls, Amigo, UMSP000500644 (<named-content xmlns:xlink="http://www.w3.org/1999/xlink" content-type="dwc:institutional_code" xlink:title="University of Minnesota Insect Collection, St. Paul, Minnesota, USA" xlink:href="http://grbio.org/institution/university-minnesota-insect-collection" xlink:type="simple">UMSP</named-content>).</p></tp:treatment-sec><tp:treatment-sec sec-type="diagnosis" id="SECID0EGFBG"><title>Diagnosis.</title><p>Among Neotropical species of <italic><tp:taxon-name><tp:taxon-name-part taxon-name-part-type="genus" reg="Wormaldia">Wormaldia</tp:taxon-name-part></tp:taxon-name></italic>, this species is unusual in several respects and more closely resembles several North American species (<xref ref-type="bibr" rid="B15">Muñoz-Quesada and Holzenthal 2008</xref>) than others from the Neotropical region (<xref ref-type="bibr" rid="B16">Muñoz-Quesada and Holzenthal 2015</xref>). Particularly unusual is the well-developed ventral projection from sternum VII (Fig. <xref ref-type="fig" rid="F13">15A, B</xref>), along with the relatively simple tergum X (Fig. <xref ref-type="fig" rid="F13">15A, C</xref>), absence of dorsal modifications on tergum VIII, and the rather simple, digitate preanal appendages (Fig. <xref ref-type="fig" rid="F13">15A, B</xref>). The phallus lacks the pair of spines typical of Neotropical species and instead has a tract of granular short spines (Fig. <xref ref-type="fig" rid="F13">15D</xref>), more typical of some North American species. Additionally, the phallus is less membranous and tapered apically than most Neotropical <italic><tp:taxon-name><tp:taxon-name-part taxon-name-part-type="genus" reg="Wormaldia">Wormaldia</tp:taxon-name-part></tp:taxon-name></italic>, more resembling that of other philopotamid genera (e.g., <italic><tp:taxon-name><tp:taxon-name-part taxon-name-part-type="genus" reg="Chimarra">Chimarra</tp:taxon-name-part></tp:taxon-name></italic>). Finally, the species lacks R2 in the hind wing and thus fork I (Fig. <xref ref-type="fig" rid="F14">16B</xref>). In this respect it resembles <italic><tp:taxon-name><tp:taxon-name-part taxon-name-part-type="genus" reg="Wormaldia">W.</tp:taxon-name-part><tp:taxon-name-part taxon-name-part-type="species" reg="gabriella">gabriella</tp:taxon-name-part></tp:taxon-name></italic> (Banks, 1930), <italic><tp:taxon-name><tp:taxon-name-part taxon-name-part-type="genus" reg="Wormaldia">W.</tp:taxon-name-part><tp:taxon-name-part taxon-name-part-type="species" reg="lacerna">lacerna</tp:taxon-name-part></tp:taxon-name></italic> Denning, 1958, <italic><tp:taxon-name><tp:taxon-name-part taxon-name-part-type="genus" reg="Wormaldia">W.</tp:taxon-name-part><tp:taxon-name-part taxon-name-part-type="species" reg="shawnee">shawnee</tp:taxon-name-part></tp:taxon-name></italic> (Ross, 1938), and <italic><tp:taxon-name><tp:taxon-name-part taxon-name-part-type="genus" reg="Wormaldia">W.</tp:taxon-name-part><tp:taxon-name-part taxon-name-part-type="species" reg="strota">strota</tp:taxon-name-part></tp:taxon-name></italic> (Ross, 1938) in the North American fauna, which also lack the fork I in the forewing.</p><fig id="F13" position="float" orientation="portrait"><object-id xmlns:xlink="http://www.w3.org/1999/xlink" content-type="doi" xlink:type="simple">10.3897/zookeys.1117.86984.figure15</object-id><object-id xmlns:xlink="http://www.w3.org/1999/xlink" content-type="arpha" xlink:type="simple">58E7740A-35E4-5222-9663-6A50785A56EA</object-id><label>Figure 15.</label><caption><p><italic><tp:taxon-name><tp:taxon-name-part taxon-name-part-type="genus" reg="Wormaldia">Wormaldia</tp:taxon-name-part><tp:taxon-name-part taxon-name-part-type="species" reg="sumaco">sumaco</tp:taxon-name-part></tp:taxon-name></italic> sp. nov. Male genitalia <bold>A</bold> segments VII–X, lateral <bold>B</bold> segments VII–IX, inferior appendage, ventral <bold>C</bold> segments VIII–X, dorsal (segment VIII offset for clarity) <bold>D</bold> phallus, lateral.</p></caption><graphic xmlns:xlink="http://www.w3.org/1999/xlink" xlink:href="zookeys-1117-095_article-86984__-g013.jpg" position="float" orientation="portrait" xlink:type="simple" id="oo_726442.jpg"><uri content-type="original_file" xlink:type="simple">https://binary.pensoft.net/fig/726442</uri></graphic></fig><fig id="F14" position="float" orientation="portrait"><object-id xmlns:xlink="http://www.w3.org/1999/xlink" content-type="doi" xlink:type="simple">10.3897/zookeys.1117.86984.figure16</object-id><object-id xmlns:xlink="http://www.w3.org/1999/xlink" content-type="arpha" xlink:type="simple">86459674-4A8F-5E7E-8966-FFA86BDB2DD8</object-id><label>Figure 16.</label><caption><p><italic><tp:taxon-name><tp:taxon-name-part taxon-name-part-type="genus" reg="Wormaldia">Wormaldia</tp:taxon-name-part><tp:taxon-name-part taxon-name-part-type="species" reg="sumaco">sumaco</tp:taxon-name-part></tp:taxon-name></italic> sp. nov. Male wings <bold>A</bold> forewing <bold>B</bold> hind wing.</p></caption><graphic xmlns:xlink="http://www.w3.org/1999/xlink" xlink:href="zookeys-1117-095_article-86984__-g014.jpg" position="float" orientation="portrait" xlink:type="simple" id="oo_726443.jpg"><uri content-type="original_file" xlink:type="simple">https://binary.pensoft.net/fig/726443</uri></graphic></fig></tp:treatment-sec><tp:treatment-sec sec-type="description" id="SECID0EFKBG"><title>Description.</title><p><bold>Adult.</bold> Forewing length male 5.2 mm (<italic>n</italic> = 1). Head brown, with yellowish setae. Antenna with underlying color yellowish, overlaid with dark brown, somewhat flattened setae, giving antennae an overall dark, but somewhat annulated appearance. Maxillary palps yellowish, with light brown setae. Labial palps yellowish, with light brown setae. Dorsum of thorax brown. Legs medium brown, spurs slightly darker; hind tibiae with rather dense brush of long setae. Forewing with medium brown setae for the most part, except base, apical third, and small spot at base of thyridial cell darker; apical forks I, II, III, IV, and V present. Hind wing translucent, with very few fine, small, brown setae; apical forks II, III, and V present.</p><p><bold>Male.</bold> Sternum VII with flattened, digitate, setose, posteromesal process projecting beyond middle of segment VIII; as viewed ventrally, with process subtriangular, wide basally, subacute apically, set off from segment VII by sclerotized line. Segment VIII moderate in length, both sternum and tergum unmodified. Segment IX lightly sclerotized, with evident sclerotized lines anteriorly and posteriorly, lines connected mid-laterally, converging ventrally; as viewed laterally, segment relatively short, with both anterior and posterior margins moderately, angularly projecting at ca. mid-height. Segment X, in dorsal view, simple in structure, subtriangular, wide basally, narrowed apically, apex rounded, slightly upturned, with numerous sensilla. Preanal appendage elongate, digitate; as viewed dorsally, widely separated, emerging at lateral margins of tergum X, not fused basally. Inferior appendage bi-segmented, segments subequal in length; when viewed laterally, basal segment stout, subrectangular, distinctly wider than apical segment, apical segment nearly uniform in width, slightly expanded and rounded apically; as viewed ventrally, with basal segment bulbous, apical segment much narrower and flatter, with dense patch of short spine-like setae apically, extending basally on ventral margin. Phallus, when viewed laterally, with basodorsal expansion, phallobase relatively short, uniform in width, endotheca with indistinct patch of short, granular spines.</p><p><bold>Female.</bold> Unknown.</p></tp:treatment-sec><tp:treatment-sec sec-type="etymology" id="SECID0EXKBG"><title>Etymology.</title><p>Named for Volcán Sumaco, an isolated stratovolcano in the Ecuadorian Amazon, where this species was discovered.</p></tp:treatment-sec><tp:treatment-sec sec-type="habitat" id="SECID0E3KBG"><title>Habitat notes.</title><p><italic><tp:taxon-name><tp:taxon-name-part taxon-name-part-type="genus" reg="Sumacodella">Sumacodella</tp:taxon-name-part><tp:taxon-name-part taxon-name-part-type="species" reg="elongata">elongata</tp:taxon-name-part></tp:taxon-name></italic>, <italic><tp:taxon-name><tp:taxon-name-part taxon-name-part-type="genus" reg="Wormaldia">Wormaldia</tp:taxon-name-part><tp:taxon-name-part taxon-name-part-type="species" reg="natalis">natalis</tp:taxon-name-part></tp:taxon-name></italic>, and <italic><tp:taxon-name><tp:taxon-name-part taxon-name-part-type="genus" reg="Wormaldia">Wormaldia</tp:taxon-name-part><tp:taxon-name-part taxon-name-part-type="species" reg="sumaco">sumaco</tp:taxon-name-part></tp:taxon-name></italic> share the same type locality. Small permanent forest streams, similar to the type locality of these species, are common on the mid-elevation slopes of Volcán Sumaco. Leaflitter is abundant and waters are clear with very low conductivity (20–55 µS/cm), highly oxygen saturated (close to 100%), and warm (17–20 °C).</p></tp:treatment-sec><ref-list><ref id="B15"><mixed-citation xmlns:xlink="http://www.w3.org/1999/xlink" xlink:type="simple"><person-group><name name-style="western"><surname>Muñoz-Quesada</surname><given-names>FJ</given-names></name><name name-style="western"><surname>Holzenthal</surname><given-names>RW</given-names></name></person-group> (<year>2008</year>) <article-title>Revision of the Nearctic species of the caddisfly genus <italic><tp:taxon-name><tp:taxon-name-part taxon-name-part-type="genus">Wormaldia</tp:taxon-name-part></tp:taxon-name></italic> McLachlan (<tp:taxon-name><tp:taxon-name-part taxon-name-part-type="order">Trichoptera</tp:taxon-name-part></tp:taxon-name>: <tp:taxon-name><tp:taxon-name-part taxon-name-part-type="family">Philopotamidae</tp:taxon-name-part></tp:taxon-name>).</article-title><source>Zootaxa</source><volume>1838</volume>: <fpage>1</fpage>–<lpage>75</lpage>. <ext-link xlink:href="https://www.biotaxa.org/Zootaxa/article/view/zootaxa.1838.1.1" ext-link-type="uri" xlink:type="simple">https://www.biotaxa.org/Zootaxa/article/view/zootaxa.1838.1.1</ext-link></mixed-citation></ref><ref id="B16"><mixed-citation xmlns:xlink="http://www.w3.org/1999/xlink" xlink:type="simple"><person-group><name name-style="western"><surname>Muñoz-Quesada</surname><given-names>FJ</given-names></name><name name-style="western"><surname>Holzenthal</surname><given-names>RW</given-names></name></person-group> (<year>2015</year>) <article-title>Revision of the Neotropical species of the caddisfly genus <italic><tp:taxon-name><tp:taxon-name-part taxon-name-part-type="genus">Wormaldia</tp:taxon-name-part></tp:taxon-name></italic> McLachlan (<tp:taxon-name><tp:taxon-name-part taxon-name-part-type="order">Trichoptera</tp:taxon-name-part></tp:taxon-name>: <tp:taxon-name><tp:taxon-name-part taxon-name-part-type="family">Philopotamidae</tp:taxon-name-part></tp:taxon-name>).</article-title><source>Zootaxa</source><volume>3998</volume>(<issue>1</issue>): <fpage>1</fpage>–<lpage>138</lpage>. <ext-link xlink:href="10.11646/zootaxa.3998.1.1" ext-link-type="doi" xlink:type="simple">https://doi.org/10.11646/zootaxa.3998.1.1</ext-link></mixed-citation></ref></ref-list></tp:taxon-treatment>
