# Supplementary material for: ﻿A new genus and new species of Ecuadorian Philopotamidae (Trichoptera)
Source: Zookeys. 2022 Aug 11;1117:95–122. doi: 10.3897/zookeys.1117.86984 (PMC9848689; doi:10.3897/zookeys.1117.86984)
Supplement: Supplementary material 1 — Map S1 [file zookeys-1117-095_article-86984__-s001.kml]

<?xml version="1.0" encoding="UTF-8"?> <kml xmlns="http://www.opengis.net/kml/2.2"      xmlns:gx="http://www.google.com/kml/ext/2.2">      xmlns:kml="http://www.opengis.net/kml/2.2">      xmlns:atom="http://www.w3.org/2005/Atom"> <Document><name><![CDATA[New Ecuadorian Philopotamidae]]></name><Snippet maxLines='0'></Snippet><open>1</open><Style><IconStyle><Icon></Icon></IconStyle><BalloonStyle><text><![CDATA[$[description]]]></text></BalloonStyle></Style><description><![CDATA[<style type='text/css'>*{font-family:Verdana,Arial,Helvetica,Sans-Serif;}</style><table style="width: 300px;"><tr><td style="vertical-align: top;">Source</td><td style="width: 100%;">New Ecuadorian Philopotamidae.xlsx</td></tr><tr><td>DateTime</td><td>2022-07-12 21:47:22 UTC <br/></td></tr><tr><td colspan="2" style="vertical-align: top;"><br/>Created with <a target='_blank' href='https://www.earthpoint.us/ExcelToKml.aspx'>Earth Point Excel To KML</a><br/>&copy;2022 Earth Point<br/><br/>For illustration only.&nbsp; User to verify all information. </td></tr></table>]]></description><Folder><name><![CDATA[Sheet1]]></name><visibility>1</visibility><open>0</open><Placemark><name><![CDATA[Sumacodella elongata]]></name><Snippet maxLines='0'></Snippet><styleUrl>#0_0</styleUrl><ExtendedData></ExtendedData><LookAt><longitude>-77.6026</longitude><latitude>-0.67433</latitude><range>1000</range><altitudeMode>relativeToGround</altitudeMode><tilt>0</tilt><heading>0</heading></LookAt><Point><altitudeMode>clampToGround</altitudeMode><extrude>0</extrude><coordinates>-77.6026,-0.67433,0</coordinates></Point><description><![CDATA[<style type='text/css'>*{font-family:Verdana,Arial,Helvetica,Sans-Serif;box-sizing:border-box;padding:0px;margin:0px}table{border-collapse:collapse;border-spacing:0px;margin:2px}.trb{background-color:#ddffdd}.ch{vertical-align:top;padding-left:10px;white-space:nowrap}.cv{vertical-align:top;padding-left:6px;padding-right:10px;white-space:nowrap}.cw{vertical-align:top;padding-left:6px;padding-right:10px;width:600px}</style><table><tr><td colspan='2' style='vertical-align: top; padding-left: 10px; padding-right: 10px; white-space: nowrap;'><b>Sumacodella elongata</b></td></tr><tr><td colspan='2' style='vertical-align: top; padding-left: 10px; padding-right: 10px; max-width: 400px; white-space: nowrap;'>&nbsp;</td></tr><tr class='trb'><td class='ch'><b>Latitude</b></td><td class='cv'>-0.67433</td></tr><tr><td class='ch'><b>Longitude</b></td><td class='cv'>-77.6026</td></tr></table>]]></description></Placemark><Placemark><name><![CDATA[Chimarra asterae]]></name><Snippet maxLines='0'></Snippet><styleUrl>#0_1</styleUrl><ExtendedData></ExtendedData><LookAt><longitude>-78.08539</longitude><latitude>-2.20299</latitude><range>1000</range><altitudeMode>relativeToGround</altitudeMode><tilt>0</tilt><heading>0</heading></LookAt><Point><altitudeMode>clampToGround</altitudeMode><extrude>0</extrude><coordinates>-78.08539,-2.20299,0</coordinates></Point><description><![CDATA[<style type='text/css'>*{font-family:Verdana,Arial,Helvetica,Sans-Serif;box-sizing:border-box;padding:0px;margin:0px}table{border-collapse:collapse;border-spacing:0px;margin:2px}.trb{background-color:#ddffdd}.ch{vertical-align:top;padding-left:10px;white-space:nowrap}.cv{vertical-align:top;padding-left:6px;padding-right:10px;white-space:nowrap}.cw{vertical-align:top;padding-left:6px;padding-right:10px;width:600px}</style><table><tr><td colspan='2' style='vertical-align: top; padding-left: 10px; padding-right: 10px; white-space: nowrap;'><b>Chimarra asterae</b></td></tr><tr><td colspan='2' style='vertical-align: top; padding-left: 10px; padding-right: 10px; max-width: 400px; white-space: nowrap;'>&nbsp;</td></tr><tr class='trb'><td class='ch'><b>Latitude</b></td><td class='cv'>-2.20299</td></tr><tr><td class='ch'><b>Longitude</b></td><td class='cv'>-78.08539</td></tr></table>]]></description></Placemark><Placemark><name><![CDATA[Chimarra mashpi]]></name><Snippet maxLines='0'></Snippet><styleUrl>#0_2</styleUrl><ExtendedData></ExtendedData><LookAt><longitude>-78.87122</longitude><latitude>0.16693</latitude><range>1000</range><altitudeMode>relativeToGround</altitudeMode><tilt>0</tilt><heading>0</heading></LookAt><Point><altitudeMode>clampToGround</altitudeMode><extrude>0</extrude><coordinates>-78.87122,0.16693,0</coordinates></Point><description><![CDATA[<style type='text/css'>*{font-family:Verdana,Arial,Helvetica,Sans-Serif;box-sizing:border-box;padding:0px;margin:0px}table{border-collapse:collapse;border-spacing:0px;margin:2px}.trb{background-color:#ddffdd}.ch{vertical-align:top;padding-left:10px;white-space:nowrap}.cv{vertical-align:top;padding-left:6px;padding-right:10px;white-space:nowrap}.cw{vertical-align:top;padding-left:6px;padding-right:10px;width:600px}</style><table><tr><td colspan='2' style='vertical-align: top; padding-left: 10px; padding-right: 10px; white-space: nowrap;'><b>Chimarra mashpi</b></td></tr><tr><td colspan='2' style='vertical-align: top; padding-left: 10px; padding-right: 10px; max-width: 400px; white-space: nowrap;'>&nbsp;</td></tr><tr class='trb'><td class='ch'><b>Latitude</b></td><td class='cv'>0.16693</td></tr><tr><td class='ch'><b>Longitude</b></td><td class='cv'>-78.87122</td></tr></table>]]></description></Placemark><Placemark><name><![CDATA[Chimarra mashpi]]></name><Snippet maxLines='0'></Snippet><styleUrl>#0_2</styleUrl><ExtendedData></ExtendedData><LookAt><longitude>-78.8433</longitude><latitude>0.15508</latitude><range>1000</range><altitudeMode>relativeToGround</altitudeMode><tilt>0</tilt><heading>0</heading></LookAt><Point><altitudeMode>clampToGround</altitudeMode><extrude>0</extrude><coordinates>-78.8433,0.15508,0</coordinates></Point><description><![CDATA[<style type='text/css'>*{font-family:Verdana,Arial,Helvetica,Sans-Serif;box-sizing:border-box;padding:0px;margin:0px}table{border-collapse:collapse;border-spacing:0px;margin:2px}.trb{background-color:#ddffdd}.ch{vertical-align:top;padding-left:10px;white-space:nowrap}.cv{vertical-align:top;padding-left:6px;padding-right:10px;white-space:nowrap}.cw{vertical-align:top;padding-left:6px;padding-right:10px;width:600px}</style><table><tr><td colspan='2' style='vertical-align: top; padding-left: 10px; padding-right: 10px; white-space: nowrap;'><b>Chimarra mashpi</b></td></tr><tr><td colspan='2' style='vertical-align: top; padding-left: 10px; padding-right: 10px; max-width: 400px; white-space: nowrap;'>&nbsp;</td></tr><tr class='trb'><td class='ch'><b>Latitude</b></td><td class='cv'>0.15508</td></tr><tr><td class='ch'><b>Longitude</b></td><td class='cv'>-78.8433</td></tr></table>]]></description></Placemark><Placemark><name><![CDATA[Chimarra mashpi]]></name><Snippet maxLines='0'></Snippet><styleUrl>#0_2</styleUrl><ExtendedData></ExtendedData><LookAt><longitude>-79.20051</longitude><latitude>-0.84165</latitude><range>1000</range><altitudeMode>relativeToGround</altitudeMode><tilt>0</tilt><heading>0</heading></LookAt><Point><altitudeMode>clampToGround</altitudeMode><extrude>0</extrude><coordinates>-79.20051,-0.84165,0</coordinates></Point><description><![CDATA[<style type='text/css'>*{font-family:Verdana,Arial,Helvetica,Sans-Serif;box-sizing:border-box;padding:0px;margin:0px}table{border-collapse:collapse;border-spacing:0px;margin:2px}.trb{background-color:#ddffdd}.ch{vertical-align:top;padding-left:10px;white-space:nowrap}.cv{vertical-align:top;padding-left:6px;padding-right:10px;white-space:nowrap}.cw{vertical-align:top;padding-left:6px;padding-right:10px;width:600px}</style><table><tr><td colspan='2' style='vertical-align: top; padding-left: 10px; padding-right: 10px; white-space: nowrap;'><b>Chimarra mashpi</b></td></tr><tr><td colspan='2' style='vertical-align: top; padding-left: 10px; padding-right: 10px; max-width: 400px; white-space: nowrap;'>&nbsp;</td></tr><tr class='trb'><td class='ch'><b>Latitude</b></td><td class='cv'>-0.84165</td></tr><tr><td class='ch'><b>Longitude</b></td><td class='cv'>-79.20051</td></tr></table>]]></description></Placemark><Placemark><name><![CDATA[Chimarra pacifica]]></name><Snippet maxLines='0'></Snippet><styleUrl>#0_3</styleUrl><ExtendedData></ExtendedData><LookAt><longitude>-78.92117</longitude><latitude>0.18954</latitude><range>1000</range><altitudeMode>relativeToGround</altitudeMode><tilt>0</tilt><heading>0</heading></LookAt><Point><altitudeMode>clampToGround</altitudeMode><extrude>0</extrude><coordinates>-78.92117,0.18954,0</coordinates></Point><description><![CDATA[<style type='text/css'>*{font-family:Verdana,Arial,Helvetica,Sans-Serif;box-sizing:border-box;padding:0px;margin:0px}table{border-collapse:collapse;border-spacing:0px;margin:2px}.trb{background-color:#ddffdd}.ch{vertical-align:top;padding-left:10px;white-space:nowrap}.cv{vertical-align:top;padding-left:6px;padding-right:10px;white-space:nowrap}.cw{vertical-align:top;padding-left:6px;padding-right:10px;width:600px}</style><table><tr><td colspan='2' style='vertical-align: top; padding-left: 10px; padding-right: 10px; white-space: nowrap;'><b>Chimarra pacifica</b></td></tr><tr><td colspan='2' style='vertical-align: top; padding-left: 10px; padding-right: 10px; max-width: 400px; white-space: nowrap;'>&nbsp;</td></tr><tr class='trb'><td class='ch'><b>Latitude</b></td><td class='cv'>0.18954</td></tr><tr><td class='ch'><b>Longitude</b></td><td class='cv'>-78.92117</td></tr></table>]]></description></Placemark><Placemark><name><![CDATA[Chimarra pacifica]]></name><Snippet maxLines='0'></Snippet><styleUrl>#0_3</styleUrl><ExtendedData></ExtendedData><LookAt><longitude>-79.932</longitude><latitude>-3.581</latitude><range>1000</range><altitudeMode>relativeToGround</altitudeMode><tilt>0</tilt><heading>0</heading></LookAt><Point><altitudeMode>clampToGround</altitudeMode><extrude>0</extrude><coordinates>-79.932,-3.581,0</coordinates></Point><description><![CDATA[<style type='text/css'>*{font-family:Verdana,Arial,Helvetica,Sans-Serif;box-sizing:border-box;padding:0px;margin:0px}table{border-collapse:collapse;border-spacing:0px;margin:2px}.trb{background-color:#ddffdd}.ch{vertical-align:top;padding-left:10px;white-space:nowrap}.cv{vertical-align:top;padding-left:6px;padding-right:10px;white-space:nowrap}.cw{vertical-align:top;padding-left:6px;padding-right:10px;width:600px}</style><table><tr><td colspan='2' style='vertical-align: top; padding-left: 10px; padding-right: 10px; white-space: nowrap;'><b>Chimarra pacifica</b></td></tr><tr><td colspan='2' style='vertical-align: top; padding-left: 10px; padding-right: 10px; max-width: 400px; white-space: nowrap;'>&nbsp;</td></tr><tr class='trb'><td class='ch'><b>Latitude</b></td><td class='cv'>-3.581</td></tr><tr><td class='ch'><b>Longitude</b></td><td class='cv'>-79.932</td></tr></table>]]></description></Placemark><Placemark><name><![CDATA[Chimarra amigo]]></name><Snippet maxLines='0'></Snippet><styleUrl>#0_4</styleUrl><ExtendedData></ExtendedData><LookAt><longitude>-78.2187</longitude><latitude>0.90574</latitude><range>1000</range><altitudeMode>relativeToGround</altitudeMode><tilt>0</tilt><heading>0</heading></LookAt><Point><altitudeMode>clampToGround</altitudeMode><extrude>0</extrude><coordinates>-78.2187,0.90574,0</coordinates></Point><description><![CDATA[<style type='text/css'>*{font-family:Verdana,Arial,Helvetica,Sans-Serif;box-sizing:border-box;padding:0px;margin:0px}table{border-collapse:collapse;border-spacing:0px;margin:2px}.trb{background-color:#ddffdd}.ch{vertical-align:top;padding-left:10px;white-space:nowrap}.cv{vertical-align:top;padding-left:6px;padding-right:10px;white-space:nowrap}.cw{vertical-align:top;padding-left:6px;padding-right:10px;width:600px}</style><table><tr><td colspan='2' style='vertical-align: top; padding-left: 10px; padding-right: 10px; white-space: nowrap;'><b>Chimarra amigo</b></td></tr><tr><td colspan='2' style='vertical-align: top; padding-left: 10px; padding-right: 10px; max-width: 400px; white-space: nowrap;'>&nbsp;</td></tr><tr class='trb'><td class='ch'><b>Latitude</b></td><td class='cv'>0.90574</td></tr><tr><td class='ch'><b>Longitude</b></td><td class='cv'>-78.2187</td></tr></table>]]></description></Placemark><Placemark><name><![CDATA[Chimarra amigo]]></name><Snippet maxLines='0'></Snippet><styleUrl>#0_4</styleUrl><ExtendedData></ExtendedData><LookAt><longitude>-78.16975</longitude><latitude>0.80433</latitude><range>1000</range><altitudeMode>relativeToGround</altitudeMode><tilt>0</tilt><heading>0</heading></LookAt><Point><altitudeMode>clampToGround</altitudeMode><extrude>0</extrude><coordinates>-78.16975,0.80433,0</coordinates></Point><description><![CDATA[<style type='text/css'>*{font-family:Verdana,Arial,Helvetica,Sans-Serif;box-sizing:border-box;padding:0px;margin:0px}table{border-collapse:collapse;border-spacing:0px;margin:2px}.trb{background-color:#ddffdd}.ch{vertical-align:top;padding-left:10px;white-space:nowrap}.cv{vertical-align:top;padding-left:6px;padding-right:10px;white-space:nowrap}.cw{vertical-align:top;padding-left:6px;padding-right:10px;width:600px}</style><table><tr><td colspan='2' style='vertical-align: top; padding-left: 10px; padding-right: 10px; white-space: nowrap;'><b>Chimarra amigo</b></td></tr><tr><td colspan='2' style='vertical-align: top; padding-left: 10px; padding-right: 10px; max-width: 400px; white-space: nowrap;'>&nbsp;</td></tr><tr class='trb'><td class='ch'><b>Latitude</b></td><td class='cv'>0.80433</td></tr><tr><td class='ch'><b>Longitude</b></td><td class='cv'>-78.16975</td></tr></table>]]></description></Placemark><Placemark><name><![CDATA[Chimarra amigo]]></name><Snippet maxLines='0'></Snippet><styleUrl>#0_4</styleUrl><ExtendedData></ExtendedData><LookAt><longitude>-78.85356</longitude><latitude>0.15561</latitude><range>1000</range><altitudeMode>relativeToGround</altitudeMode><tilt>0</tilt><heading>0</heading></LookAt><Point><altitudeMode>clampToGround</altitudeMode><extrude>0</extrude><coordinates>-78.85356,0.15561,0</coordinates></Point><description><![CDATA[<style type='text/css'>*{font-family:Verdana,Arial,Helvetica,Sans-Serif;box-sizing:border-box;padding:0px;margin:0px}table{border-collapse:collapse;border-spacing:0px;margin:2px}.trb{background-color:#ddffdd}.ch{vertical-align:top;padding-left:10px;white-space:nowrap}.cv{vertical-align:top;padding-left:6px;padding-right:10px;white-space:nowrap}.cw{vertical-align:top;padding-left:6px;padding-right:10px;width:600px}</style><table><tr><td colspan='2' style='vertical-align: top; padding-left: 10px; padding-right: 10px; white-space: nowrap;'><b>Chimarra amigo</b></td></tr><tr><td colspan='2' style='vertical-align: top; padding-left: 10px; padding-right: 10px; max-width: 400px; white-space: nowrap;'>&nbsp;</td></tr><tr class='trb'><td class='ch'><b>Latitude</b></td><td class='cv'>0.15561</td></tr><tr><td class='ch'><b>Longitude</b></td><td class='cv'>-78.85356</td></tr></table>]]></description></Placemark><Placemark><name><![CDATA[Chimarra ramosa]]></name><Snippet maxLines='0'></Snippet><styleUrl>#0_5</styleUrl><ExtendedData></ExtendedData><LookAt><longitude>-77.49507</longitude><latitude>-0.73632</latitude><range>1000</range><altitudeMode>relativeToGround</altitudeMode><tilt>0</tilt><heading>0</heading></LookAt><Point><altitudeMode>clampToGround</altitudeMode><extrude>0</extrude><coordinates>-77.49507,-0.73632,0</coordinates></Point><description><![CDATA[<style type='text/css'>*{font-family:Verdana,Arial,Helvetica,Sans-Serif;box-sizing:border-box;padding:0px;margin:0px}table{border-collapse:collapse;border-spacing:0px;margin:2px}.trb{background-color:#ddffdd}.ch{vertical-align:top;padding-left:10px;white-space:nowrap}.cv{vertical-align:top;padding-left:6px;padding-right:10px;white-space:nowrap}.cw{vertical-align:top;padding-left:6px;padding-right:10px;width:600px}</style><table><tr><td colspan='2' style='vertical-align: top; padding-left: 10px; padding-right: 10px; white-space: nowrap;'><b>Chimarra ramosa</b></td></tr><tr><td colspan='2' style='vertical-align: top; padding-left: 10px; padding-right: 10px; max-width: 400px; white-space: nowrap;'>&nbsp;</td></tr><tr class='trb'><td class='ch'><b>Latitude</b></td><td class='cv'>-0.73632</td></tr><tr><td class='ch'><b>Longitude</b></td><td class='cv'>-77.49507</td></tr></table>]]></description></Placemark><Placemark><name><![CDATA[Chimarra ramosa]]></name><Snippet maxLines='0'></Snippet><styleUrl>#0_5</styleUrl><ExtendedData></ExtendedData><LookAt><longitude>-77.79459</longitude><latitude>-1.92251</latitude><range>1000</range><altitudeMode>relativeToGround</altitudeMode><tilt>0</tilt><heading>0</heading></LookAt><Point><altitudeMode>clampToGround</altitudeMode><extrude>0</extrude><coordinates>-77.79459,-1.92251,0</coordinates></Point><description><![CDATA[<style type='text/css'>*{font-family:Verdana,Arial,Helvetica,Sans-Serif;box-sizing:border-box;padding:0px;margin:0px}table{border-collapse:collapse;border-spacing:0px;margin:2px}.trb{background-color:#ddffdd}.ch{vertical-align:top;padding-left:10px;white-space:nowrap}.cv{vertical-align:top;padding-left:6px;padding-right:10px;white-space:nowrap}.cw{vertical-align:top;padding-left:6px;padding-right:10px;width:600px}</style><table><tr><td colspan='2' style='vertical-align: top; padding-left: 10px; padding-right: 10px; white-space: nowrap;'><b>Chimarra ramosa</b></td></tr><tr><td colspan='2' style='vertical-align: top; padding-left: 10px; padding-right: 10px; max-width: 400px; white-space: nowrap;'>&nbsp;</td></tr><tr class='trb'><td class='ch'><b>Latitude</b></td><td class='cv'>-1.92251</td></tr><tr><td class='ch'><b>Longitude</b></td><td class='cv'>-77.79459</td></tr></table>]]></description></Placemark><Placemark><name><![CDATA[Wormaldia natalis]]></name><Snippet maxLines='0'></Snippet><styleUrl>#0_6</styleUrl><ExtendedData></ExtendedData><LookAt><longitude>-77.6026</longitude><latitude>-0.67433</latitude><range>1000</range><altitudeMode>relativeToGround</altitudeMode><tilt>0</tilt><heading>0</heading></LookAt><Point><altitudeMode>clampToGround</altitudeMode><extrude>0</extrude><coordinates>-77.6026,-0.67433,0</coordinates></Point><description><![CDATA[<style type='text/css'>*{font-family:Verdana,Arial,Helvetica,Sans-Serif;box-sizing:border-box;padding:0px;margin:0px}table{border-collapse:collapse;border-spacing:0px;margin:2px}.trb{background-color:#ddffdd}.ch{vertical-align:top;padding-left:10px;white-space:nowrap}.cv{vertical-align:top;padding-left:6px;padding-right:10px;white-space:nowrap}.cw{vertical-align:top;padding-left:6px;padding-right:10px;width:600px}</style><table><tr><td colspan='2' style='vertical-align: top; padding-left: 10px; padding-right: 10px; white-space: nowrap;'><b>Wormaldia natalis</b></td></tr><tr><td colspan='2' style='vertical-align: top; padding-left: 10px; padding-right: 10px; max-width: 400px; white-space: nowrap;'>&nbsp;</td></tr><tr class='trb'><td class='ch'><b>Latitude</b></td><td class='cv'>-0.67433</td></tr><tr><td class='ch'><b>Longitude</b></td><td class='cv'>-77.6026</td></tr></table>]]></description></Placemark><Placemark><name><![CDATA[Wormaldia sumaco]]></name><Snippet maxLines='0'></Snippet><styleUrl>#0_7</styleUrl><ExtendedData></ExtendedData><LookAt><longitude>-77.6026</longitude><latitude>-0.67433</latitude><range>1000</range><altitudeMode>relativeToGround</altitudeMode><tilt>0</tilt><heading>0</heading></LookAt><Point><altitudeMode>clampToGround</altitudeMode><extrude>0</extrude><coordinates>-77.6026,-0.67433,0</coordinates></Point><description><![CDATA[<style type='text/css'>*{font-family:Verdana,Arial,Helvetica,Sans-Serif;box-sizing:border-box;padding:0px;margin:0px}table{border-collapse:collapse;border-spacing:0px;margin:2px}.trb{background-color:#ddffdd}.ch{vertical-align:top;padding-left:10px;white-space:nowrap}.cv{vertical-align:top;padding-left:6px;padding-right:10px;white-space:nowrap}.cw{vertical-align:top;padding-left:6px;padding-right:10px;width:600px}</style><table><tr><td colspan='2' style='vertical-align: top; padding-left: 10px; padding-right: 10px; white-space: nowrap;'><b>Wormaldia sumaco</b></td></tr><tr><td colspan='2' style='vertical-align: top; padding-left: 10px; padding-right: 10px; max-width: 400px; white-space: nowrap;'>&nbsp;</td></tr><tr class='trb'><td class='ch'><b>Latitude</b></td><td class='cv'>-0.67433</td></tr><tr><td class='ch'><b>Longitude</b></td><td class='cv'>-77.6026</td></tr></table>]]></description></Placemark></Folder><StyleMap id="0_0"><Pair><key>normal</key><styleUrl>#Normal0_0</styleUrl></Pair><Pair><key>highlight</key><styleUrl>#Highlight0_0</styleUrl></Pair></StyleMap><Style id="Normal0_0"><IconStyle><scale>1.5</scale><Icon><href><![CDATA[http://www.earthpoint.us/Dots/GoogleEarth/WhitePal4/icon57.png]]></href></Icon><color>FF0000FF</color></IconStyle><LabelStyle></LabelStyle><LineStyle><color>FFFFFFFF</color><width>2</width></LineStyle><BalloonStyle><text><![CDATA[$[description]]]></text></BalloonStyle></Style><Style id="Highlight0_0"><IconStyle><scale>1.5</scale><Icon><href><![CDATA[http://www.earthpoint.us/Dots/GoogleEarth/WhitePal4/icon49.png]]></href></Icon><color>FF0000FF</color></IconStyle><LabelStyle></LabelStyle><LineStyle><color>FFFFFFFF</color><width>3</width></LineStyle><BalloonStyle><text><![CDATA[$[description]]]></text></BalloonStyle></Style><StyleMap id="0_1"><Pair><key>normal</key><styleUrl>#Normal0_1</styleUrl></Pair><Pair><key>highlight</key><styleUrl>#Highlight0_1</styleUrl></Pair></StyleMap><Style id="Normal0_1"><IconStyle><scale>1.5</scale><Icon><href><![CDATA[http://www.earthpoint.us/Dots/GoogleEarth/WhitePal4/icon57.png]]></href></Icon><color>FFFF0000</color></IconStyle><LabelStyle></LabelStyle><LineStyle><color>FFFFFFFF</color><width>2</width></LineStyle><BalloonStyle><text><![CDATA[$[description]]]></text></BalloonStyle></Style><Style id="Highlight0_1"><IconStyle><scale>1.5</scale><Icon><href><![CDATA[http://www.earthpoint.us/Dots/GoogleEarth/WhitePal4/icon49.png]]></href></Icon><color>FFFF0000</color></IconStyle><LabelStyle></LabelStyle><LineStyle><color>FFFFFFFF</color><width>3</width></LineStyle><BalloonStyle><text><![CDATA[$[description]]]></text></BalloonStyle></Style><StyleMap id="0_2"><Pair><key>normal</key><styleUrl>#Normal0_2</styleUrl></Pair><Pair><key>highlight</key><styleUrl>#Highlight0_2</styleUrl></Pair></StyleMap><Style id="Normal0_2"><IconStyle><scale>1.5</scale><Icon><href><![CDATA[http://www.earthpoint.us/Dots/GoogleEarth/WhitePal4/icon56.png]]></href></Icon><color>FFFFFFFF</color></IconStyle><LabelStyle></LabelStyle><LineStyle><color>FFFFFFFF</color><width>2</width></LineStyle><BalloonStyle><text><![CDATA[$[description]]]></text></BalloonStyle></Style><Style id="Highlight0_2"><IconStyle><scale>1.5</scale><Icon><href><![CDATA[http://www.earthpoint.us/Dots/GoogleEarth/WhitePal4/icon48.png]]></href></Icon><color>FFFFFFFF</color></IconStyle><LabelStyle></LabelStyle><LineStyle><color>FFFFFFFF</color><width>3</width></LineStyle><BalloonStyle><text><![CDATA[$[description]]]></text></BalloonStyle></Style><StyleMap id="0_3"><Pair><key>normal</key><styleUrl>#Normal0_3</styleUrl></Pair><Pair><key>highlight</key><styleUrl>#Highlight0_3</styleUrl></Pair></StyleMap><Style id="Normal0_3"><IconStyle><scale>1.5</scale><Icon><href><![CDATA[http://www.earthpoint.us/Dots/GoogleEarth/WhitePal4/icon57.png]]></href></Icon><color>FFDD0099</color></IconStyle><LabelStyle></LabelStyle><LineStyle><color>FFFFFFFF</color><width>2</width></LineStyle><BalloonStyle><text><![CDATA[$[description]]]></text></BalloonStyle></Style><Style id="Highlight0_3"><IconStyle><scale>1.5</scale><Icon><href><![CDATA[http://www.earthpoint.us/Dots/GoogleEarth/WhitePal4/icon49.png]]></href></Icon><color>FFDD0099</color></IconStyle><LabelStyle></LabelStyle><LineStyle><color>FFFFFFFF</color><width>3</width></LineStyle><BalloonStyle><text><![CDATA[$[description]]]></text></BalloonStyle></Style><StyleMap id="0_4"><Pair><key>normal</key><styleUrl>#Normal0_4</styleUrl></Pair><Pair><key>highlight</key><styleUrl>#Highlight0_4</styleUrl></Pair></StyleMap><Style id="Normal0_4"><IconStyle><scale>1.5</scale><Icon><href><![CDATA[http://www.earthpoint.us/Dots/GoogleEarth/WhitePal4/icon56.png]]></href></Icon><color>FF00FF00</color></IconStyle><LabelStyle></LabelStyle><LineStyle><color>FFFFFFFF</color><width>2</width></LineStyle><BalloonStyle><text><![CDATA[$[description]]]></text></BalloonStyle></Style><Style id="Highlight0_4"><IconStyle><scale>1.5</scale><Icon><href><![CDATA[http://www.earthpoint.us/Dots/GoogleEarth/WhitePal4/icon48.png]]></href></Icon><color>FF00FF00</color></IconStyle><LabelStyle></LabelStyle><LineStyle><color>FFFFFFFF</color><width>3</width></LineStyle><BalloonStyle><text><![CDATA[$[description]]]></text></BalloonStyle></Style><StyleMap id="0_5"><Pair><key>normal</key><styleUrl>#Normal0_5</styleUrl></Pair><Pair><key>highlight</key><styleUrl>#Highlight0_5</styleUrl></Pair></StyleMap><Style id="Normal0_5"><IconStyle><scale>1.5</scale><Icon><href><![CDATA[http://www.earthpoint.us/Dots/GoogleEarth/WhitePal4/icon57.png]]></href></Icon><color>FFFFFFFF</color></IconStyle><LabelStyle></LabelStyle><LineStyle><color>FFFFFFFF</color><width>2</width></LineStyle><BalloonStyle><text><![CDATA[$[description]]]></text></BalloonStyle></Style><Style id="Highlight0_5"><IconStyle><scale>1.5</scale><Icon><href><![CDATA[http://www.earthpoint.us/Dots/GoogleEarth/WhitePal4/icon49.png]]></href></Icon><color>FFFFFFFF</color></IconStyle><LabelStyle></LabelStyle><LineStyle><color>FFFFFFFF</color><width>3</width></LineStyle><BalloonStyle><text><![CDATA[$[description]]]></text></BalloonStyle></Style><StyleMap id="0_6"><Pair><key>normal</key><styleUrl>#Normal0_6</styleUrl></Pair><Pair><key>highlight</key><styleUrl>#Highlight0_6</styleUrl></Pair></StyleMap><Style id="Normal0_6"><IconStyle><scale>1.5</scale><Icon><href><![CDATA[http://www.earthpoint.us/Dots/GoogleEarth/WhitePal4/icon56.png]]></href></Icon><color>FF0000FF</color></IconStyle><LabelStyle></LabelStyle><LineStyle><color>FFFFFFFF</color><width>2</width></LineStyle><BalloonStyle><text><![CDATA[$[description]]]></text></BalloonStyle></Style><Style id="Highlight0_6"><IconStyle><scale>1.5</scale><Icon><href><![CDATA[http://www.earthpoint.us/Dots/GoogleEarth/WhitePal4/icon48.png]]></href></Icon><color>FF0000FF</color></IconStyle><LabelStyle></LabelStyle><LineStyle><color>FFFFFFFF</color><width>3</width></LineStyle><BalloonStyle><text><![CDATA[$[description]]]></text></BalloonStyle></Style><StyleMap id="0_7"><Pair><key>normal</key><styleUrl>#Normal0_7</styleUrl></Pair><Pair><key>highlight</key><styleUrl>#Highlight0_7</styleUrl></Pair></StyleMap><Style id="Normal0_7"><IconStyle><scale>1.5</scale><Icon><href><![CDATA[http://www.earthpoint.us/Dots/GoogleEarth/WhitePal4/icon56.png]]></href></Icon><color>FFFF0000</color></IconStyle><LabelStyle></LabelStyle><LineStyle><color>FFFFFFFF</color><width>2</width></LineStyle><BalloonStyle><text><![CDATA[$[description]]]></text></BalloonStyle></Style><Style id="Highlight0_7"><IconStyle><scale>1.5</scale><Icon><href><![CDATA[http://www.earthpoint.us/Dots/GoogleEarth/WhitePal4/icon48.png]]></href></Icon><color>FFFF0000</color></IconStyle><LabelStyle></LabelStyle><LineStyle><color>FFFFFFFF</color><width>3</width></LineStyle><BalloonStyle><text><![CDATA[$[description]]]></text></BalloonStyle></Style></Document></kml>
